# Supplementary material for: Assessing the causal association between human blood metabolites and the risk of epilepsy
Source: J Transl Med. 2022 Sep 30;20:437. doi: 10.1186/s12967-022-03648-5 (PMC9524049; doi:10.1186/s12967-022-03648-5)
Supplement: Supplementary file 2 — Additional file 2: Table S1. List of the identification (ID) for each of the 486 blood metabolites. Table S2. Harmonization data_482 blood metabolites and overall documented epilepsy from the ILAE consortium. Table S3. Results for the Mendelian randomization estimates and sensitivity analysis in epilepsy-subgroup (focal and generalized epilepsy) analysis. Table S4. Leave one out analysis for the causal association between blood metabolites and epilepsy subtypes. [file 12967_2022_3648_MOESM2_ESM.xlsx]

## Sheet: Table S1
Table S1. List of the identification (ID) for each of the 486 blood metabolites
ID	Metabolites
M00053	glutamine
M00054	tryptophan
M00059	histidine
M00060	leucine
M00063	cholesterol
M00064	phenylalanine
M00513	creatinine
M00527	lactate
M00542	3-hydroxybutyrate (BHBA)
M00553	cotinine
M00569	caffeine
M00575	arabinose
M00577	fructose
M00584	mannose
M00599	pyruvate
M00606	uridine
M01105	linoleate (18:2n6)
M01107	allantoin
M01110	arachidonate (20:4n6)
M01114	deoxycholate
M01121	margarate (17:0)
M01123	inosine
M01125	isoleucine
M01284	threonine
M01299	tyrosine
M01301	lysine
M01302	methionine
M01303	malate
M01336	palmitate (16:0)
M01356	nonadecanoate (19:0)
M01358	stearate (18:0)
M01359	oleate (18:1n9)
M01361	pentadecanoate (15:0)
M01365	myristate (14:0)
M01444	pipecolate
M01493	ornithine
M01494	5-oxoproline
M01508	pantothenate
M01515	salicylate
M01558	4-acetamidobutanoate
M01561	alpha-tocopherol
M01564	citrate
M01572	glycerate
M01573	guanosine
M01585	N-acetylalanine
M01604	urate
M01605	ursodeoxycholate
M01638	arginine
M01640	ascorbate (Vitamin C)
M01644	heptanoate (7:0)
M01645	laurate (12:0)
M01649	valine
M01670	urea
M01712	cortisol
M01769	cortisone
M01898	proline
M02132	citrulline
M02137	biliverdin
M02342	serotonin (5HT)
M02730	gamma-glutamylglutamine
M02734	gamma-glutamyltyrosine
M03127	hypoxanthine
M03141	betaine
M03147	xanthine
M10642	caprate (10:0)
M11438	phosphate
M12017	3-methoxytyrosine
M12035	pelargonate (9:0)
M12067	undecanoate (11:0)
M12129	beta-hydroxyisovalerate
M12261	taurodeoxycholate
M12593	X-02973
M12626	X-03003
M12768	X-03088
M12774	X-03094
M15122	glycerol
M15140	kynurenine
M15335	mannitol
M15365	glycerol 3-phosphate (G3P)
M15488	acetylphosphate
M15500	carnitine
M15506	choline
M15630	N-acetylornithine
M15650	N1-methyladenosine
M15676	3-methyl-2-oxovalerate
M15677	3-methylhistidine
M15749	3-phenylpropionate (hydrocinnamate)
M15753	hippurate
M15778	benzoate
M15958	phenylacetate
M15990	glycerophosphorylcholine (GPC)
M15996	aspartate
M16634	X-04357
M16816	X-04494
M16818	X-04495
M16821	X-04498
M16822	X-04499
M16823	X-04500
M17799	ibuprofen
M17805	dihomo-linoleate (20:2n6)
M17807	X-18601
M17945	2-hydroxystearate
M18254	paraxanthine
M18281	2-hydroxyhippurate (salicylurate)
M18283	X-05426
M18335	quinate
M18349	indolelactate
M18357	glycylvaline
M18369	gamma-glutamylleucine
M18392	theobromine
M18394	theophylline
M18467	eicosapentaenoate (EPA; 20:5n3)
M18474	estrone 3-sulfate
M18476	glycocholate
M18477	glycodeoxycholate
M18494	taurochenodeoxycholate
M18497	taurocholate
M18929	X-05907
M19323	docosahexaenoate (DHA; 22:6n3)
M19324	1-stearoylglycerophosphoinositol
M19362	X-06226
M19364	X-06246
M19368	X-06267
M19396	X-06307
M19414	X-06350
M19415	X-06351
M19934	myo-inositol
M20489	glucose
M20675	1,5-anhydroglucitol (1,5-AG)
M20699	erythritol
M21044	2-hydroxybutyrate (AHB)
M21047	3-methyl-2-oxobutyrate
M21049	1,6-anhydroglucose
M21127	1-palmitoylglycerol (1-monopalmitin)
M21151	saccharin
M21184	1-oleoylglycerol (1-monoolein)
M21188	1-stearoylglycerol (1-monostearin)
M21630	X-08402
M22030	2-hydroxyisobutyrate
M22032	X-08766
M22116	4-methyl-2-oxopentanoate
M22130	phenyllactate (PLA)
M22138	homocitrulline
M22175	aspartylphenylalanine
M22177	levulinate (4-oxovalerate)
M22189	palmitoylcarnitine
M22481	X-08988
M22548	X-09026
M22649	X-09108
M22842	cholate
M24074	X-09706
M25459	X-10395
M25599	X-10429
M27256	X-10500
M27273	X-10506
M27278	X-10510
M27447	1-linoleoylglycerol (1-monolinolein)
M27513	indoleacetate
M27531	hyodeoxycholate
M27672	3-indoxyl sulfate
M27710	N-acetylglycine
M27716	bilirubin (Z,Z)
M27718	creatine
M27722	erythrose
M27728	glycerol 2-phosphate
M27738	threonate
M30805	X-10810
M31453	cysteine
M31522	pyroglutamylglycine
M31536	N-(2-furoyl)glycine
M31548	DSGEGDFXAEGGGVR*
M31555	pyridoxate
M31591	androsterone sulfate
M31787	3-carboxy-4-methyl-5-propyl-2-furanpropanoate (CMPF)
M32197	3-(4-hydroxyphenyl)lactate
M32198	acetylcarnitine
M32315	serine
M32319	trans-4-hydroxyproline
M32322	glutamate
M32328	hexanoylcarnitine
M32338	glycine
M32339	alanine
M32346	glycochenodeoxycholate
M32348	2-aminobutyrate
M32379	scyllo-inositol
M32388	dodecanedioate
M32393	gamma-glutamylvaline
M32405	indolepropionate
M32412	butyrylcarnitine
M32418	myristoleate (14:1n5)
M32425	dehydroisoandrosterone sulfate (DHEA-S)
M32445	3-methylxanthine
M32452	propionylcarnitine
M32489	caproate (6:0)
M32492	caprylate (8:0)
M32497	10-undecenoate (11:1n1)
M32504	docosapentaenoate (n3 DPA; 22:5n3)
M32518	X-11204
M32549	X-02269
M32553	phenol sulfate
M32557	X-06126
M32560	X-07765
M32564	X-11247
M32578	X-11261
M32586	bilirubin (E,E)*
M32587	X-02249
M32593	heme*
M32616	X-11299
M32632	X-11315
M32634	X-11317
M32635	1-linoleoylglycerophosphoethanolamine*
M32644	X-11327
M32651	X-11334
M32654	3-dehydrocarnitine*
M32672	pyroglutamine*
M32675	C-glycosyltryptophan*
M32691	X-11374
M32698	X-11381
M32709	X-03056
M32729	X-11412
M32735	X-01911
M32739	X-11422
M32740	X-11423
M32753	X-09789
M32754	X-11437
M32755	X-11438
M32757	X-11440
M32758	X-11441
M32759	X-11442
M32761	X-11444
M32762	X-11445
M32769	X-11452
M32786	X-11469
M32787	X-11470
M32795	X-11478
M32800	X-11483
M32802	X-11485
M32808	X-11491
M32814	X-11497
M32836	HWESASXX*
M32838	X-11521
M32846	X-11529
M32847	X-11530
M32854	X-11537
M32855	X-11538
M32857	X-11540
M32863	X-11546
M32867	X-11550
M32869	X-11552
M32910	X-11593
M32980	adrenate (22:4n6)
M33009	homostachydrine*
M33084	ADSGEGDFXAEGGGVR*
M33131	X-11786
M33132	X-11787
M33137	X-11792
M33138	X-11793
M33140	X-11795
M33144	X-11799
M33150	X-11805
M33163	X-11818
M33165	X-11820
M33173	2-hydroxyacetaminophen sulfate*
M33178	2-methoxyacetaminophen sulfate*
M33188	X-11843
M33190	X-11845
M33192	X-11847
M33194	X-11849
M33195	X-11850
M33197	X-11852
M33203	X-11858
M33204	X-11859
M33221	X-11876
M33228	1-arachidonoylglycerophosphocholine*
M33230	1-palmitoleoylglycerophosphocholine*
M33250	X-11905
M33353	X-12007
M33359	X-12013
M33363	gamma-glutamylmethionine*
M33364	gamma-glutamylthreonine*
M33380	X-12029
M33384	salicyluric glucuronide*
M33389	X-12038
M33390	X-12039
M33391	X-12040
M33408	X-12056
M33415	X-12063
M33420	gamma-tocopherol
M33422	gamma-glutamylphenylalanine
M33423	p-acetamidophenylglucuronide
M33441	isobutyrylcarnitine
M33442	pseudouridine
M33443	valerate
M33447	palmitoleate (16:1n7)
M33453	alpha-ketoglutarate
M33477	erythronate*
M33488	lathosterol
M33507	X-12092
M33508	X-12093
M33509	X-12094
M33510	X-12095
M33515	X-12100
M33531	X-12116
M33587	eicosenoate (20:1n9 or 11)
M33609	X-12188
M33610	X-12189
M33627	X-12206
M33633	X-12212
M33637	X-12216
M33638	X-12217
M33652	X-12230
M33653	X-12231
M33658	X-12236
M33666	X-12244
M33675	X-12253
M33683	X-12261
M33751	X-12329
M33782	X-10346
M33801	ADpSGEGDFXAEGGGVR*
M33821	1-eicosatrienoylglycerophosphocholine*
M33822	1-docosahexaenoylglycerophosphocholine*
M33833	X-12405
M33835	X-12407
M33864	X-12428
M33871	1-eicosadienoylglycerophosphocholine*
M33877	X-12435
M33883	X-12441
M33884	X-12442
M33885	X-12443
M33892	X-12450
M33901	X-12456
M33910	X-12465
M33935	piperine
M33936	octanoylcarnitine
M33937	alpha-hydroxyisovalerate
M33939	N-acetylthreonine
M33941	decanoylcarnitine
M33955	1-palmitoylglycerophosphocholine
M33957	1-heptadecanoylglycerophosphocholine
M33960	1-oleoylglycerophosphocholine
M33961	1-stearoylglycerophosphocholine
M33968	5-dodecenoate (12:1n7)
M33969	stearidonate (18:4n3)
M33971	10-heptadecenoate (17:1n7)
M33972	10-nonadecenoate (19:1n9)
M33973	epiandrosterone sulfate
M34035	linolenate [alpha or gamma; (18:3n3 or 6)]
M34040	X-12510
M34062	X-12524
M34106	bilirubin (E,Z or Z,E)*
M34109	metoprolol acid metabolite*
M34112	X-12544
M34123	X-12556
M34214	1-arachidonoylglycerophosphoinositol*
M34221	X-12627
M34244	X-12644
M34245	X-12645
M34283	asparagine
M34289	X-12680
M34306	X-12696
M34314	X-12704
M34322	X-12712
M34327	X-12717
M34329	X-12719
M34336	X-12726
M34338	X-12728
M34339	X-12729
M34344	X-12734
M34350	X-12740
M34359	X-12749
M34365	3-(cystein-S-yl)acetaminophen*
M34384	stachydrine
M34389	1-methylxanthine
M34390	7-methylxanthine
M34395	1-methylurate
M34400	1,7-dimethylurate
M34404	1,3,7-trimethylurate
M34407	isovalerylcarnitine
M34409	stearoylcarnitine
M34416	1-stearoylglycerophosphoethanolamine
M34419	1-linoleoylglycerophosphocholine
M34420	bradykinin, des-arg(9)
M34441	X-12771
M34456	gamma-glutamylisoleucine*
M34469	X-12786
M34481	X-12798
M34499	X-12816
M34513	X-12830
M34516	X-12833
M34527	X-12844
M34530	X-12847
M34533	X-12850
M34534	laurylcarnitine
M34535	X-12851
M34539	X-12855
M34674	X-12990
M34732	isovalerate
M34761	X-13069
M34878	X-13183
M34912	X-13215
M35114	7-methylguanine
M35126	phenylacetylglutamine
M35127	pro-hydroxy-pro
M35137	N2,N2-dimethylguanosine
M35159	cysteine-glutathione disulfide
M35160	oleoylcarnitine
M35186	1-arachidonoylglycerophosphoethanolamine*
M35187	X-13429
M35189	X-13431
M35193	X-13435
M35240	X-13477
M35253	2-palmitoylglycerophosphocholine*
M35254	2-oleoylglycerophosphocholine*
M35255	2-stearoylglycerophosphocholine*
M35257	2-linoleoylglycerophosphocholine*
M35270	X-13496
M35305	1-palmitoylglycerophosphoinositol*
M35320	catechol sulfate
M35322	hydroquinone sulfate
M35326	X-13548
M35327	X-13549
M35331	X-13553
M35397	X-13619
M35431	2-methylbutyroylcarnitine
M35433	hydroxyisovaleroyl carnitine
M35439	glutaroyl carnitine
M35451	X-13658
M35464	X-13671
M35472	2-tetradecenoyl carnitine
M35527	4-hydroxyhippurate
M35551	X-13741
M35626	1-myristoylglycerophosphocholine
M35628	1-oleoylglycerophosphoethanolamine
M35631	1-palmitoylglycerophosphoethanolamine
M35635	3-(3-hydroxyphenyl)propionate
M35669	tetradecanedioate
M35675	2-hydroxypalmitate
M35678	hexadecanedioate
M35718	dihomo-linolenate (20:3n3 or n6)
M35754	X-13859
M35854	threitol
M35977	X-14056
M35978	X-14057
M36009	X-14086
M36095	thymol sulfate
M36097	4-acetaminophen sulfate
M36098	4-vinylphenol sulfate
M36099	4-ethylphenylsulfate
M36103	p-cresol sulfate
M36115	X-14189
M36131	X-14205
M36134	X-14208
M36230	X-14304
M36300	X-14374
M36376	X-14450
M36399	X-14473
M36468	X-14541
M36515	X-14588
M36552	X-14625
M36553	X-14626
M36559	X-14632
M36585	X-14658
M36589	X-14662
M36673	X-14745
M36738	gamma-glutamylglutamate
M36754	octadecanedioate
M36756	leucylleucine
M36776	7-alpha-hydroxy-3-oxo-4-cholestenoate (7-Hoca)
M36802	n-Butyl Oleate
M36808	dimethylarginine (SDMA + ADMA)
M36850	taurolithocholate 3-sulfate
M37004	X-14977
M37058	succinylcarnitine
M37097	tryptophan betaine
M37104	cyclo(leu-pro)
M37112	chiro-inositol
M37190	5alpha-androstan-3beta,17beta-diol disulfate
M37202	4-androsten-3beta,17beta-diol disulfate 1*
M37203	4-androsten-3beta,17beta-diol disulfate 2*
M37253	2-hydroxyglutarate
M37459	ergothioneine
M37506	palmitoyl sphingomyelin
M38150	phenylalanylphenylalanine
M38178	cis-4-decenoyl carnitine
M38768	15-methylpalmitate (isobar with 2-methylpalmitate)

## Sheet: Table S2
Table S2. Harmonization data_482 blood metabolites and overall documented epilepsy from the ILAE consortium.
SNP	effect_allele.exposure	other_allele.exposure	effect_allele.outcome	other_allele.outcome	beta.exposure	beta.outcome	eaf.exposure	eaf.outcome	remove	palindromic	ambiguous	chr	pos	se.outcome	samplesize.outcome	pval.outcome	outcome	originalname.outcome	outcome.deprecated	mr_keep.outcome	data_source.outcome	proxy.outcome	target_snp.outcome	proxy_snp.outcome	target_a1.outcome	target_a2.outcome	proxy_a1.outcome	proxy_a2.outcome	se.exposure	pval.exposure	exposure	mr_keep.exposure	pval_origin.exposure	id.exposure	data_source.exposure	action	mr_keep	R2	F
rs2199619	T	C	T	C	0.0054	-0.0147172	0.2787	0.2739	FALSE	FALSE	FALSE	2	28854958	0.00806424	44889	0.0680597	epilepsy, all documented cases || id:ieu-b-8	epilepsy, all documented cases	epilepsy, all documented cases || ||	TRUE	igd	NA	NA	NA	NA	NA	NA	NA	0.0012	5.23e-06	M00053.metabolites	TRUE	reported	lYiAl6	textfile	2	TRUE	0.00258151	20.2448
rs16977047	T	C	T	C	-0.0056	-0.0150181	0.7034	0.7135	FALSE	FALSE	FALSE	16	27924612	0.00828813	44889	0.0700003	epilepsy, all documented cases || id:ieu-b-8	epilepsy, all documented cases	epilepsy, all documented cases || ||	TRUE	igd	NA	NA	NA	NA	NA	NA	NA	0.0011	1.08e-06	M00053.metabolites	TRUE	reported	lYiAl6	textfile	2	TRUE	0.00330161	25.9107
rs2657879	A	G	A	G	0.015	-0.0141494	0.8179	0.8189	FALSE	FALSE	FALSE	12	56865338	0.00961888	44889	0.1412	epilepsy, all documented cases || id:ieu-b-8	epilepsy, all documented cases	epilepsy, all documented cases || ||	TRUE	igd	NA	NA	NA	NA	NA	NA	NA	0.0017	6.15e-18	M00053.metabolites	TRUE	reported	lYiAl6	textfile	2	TRUE	0.00985271	77.8348
rs7394051	T	C	T	C	0.0055	0.0112345	0.7014	0.7137	FALSE	FALSE	FALSE	10	122008026	0.00795647	44889	0.158	epilepsy, all documented cases || id:ieu-b-8	epilepsy, all documented cases	epilepsy, all documented cases || ||	TRUE	igd	NA	NA	NA	NA	NA	NA	NA	0.0012	2.18e-06	M00053.metabolites	TRUE	reported	lYiAl6	textfile	2	TRUE	0.00267775	21.0016
rs11596604	A	G	A	G	0.0323	-0.00108602	0.0236	0.049	FALSE	FALSE	FALSE	10	87141944	0.0172383	44889	0.95	epilepsy, all documented cases || id:ieu-b-8	epilepsy, all documented cases	epilepsy, all documented cases || ||	TRUE	igd	NA	NA	NA	NA	NA	NA	NA	0.0069	2.52e-06	M00053.metabolites	TRUE	reported	lYiAl6	textfile	2	TRUE	0.00279295	21.9077
rs2722407	A	G	A	G	0.0041	0.0207658	0.587	0.5761	FALSE	FALSE	FALSE	7	24371586	0.00728368	44889	0.00435402	epilepsy, all documented cases || id:ieu-b-8	epilepsy, all documented cases	epilepsy, all documented cases || ||	TRUE	igd	NA	NA	NA	NA	NA	NA	NA	0.0009	6.47e-06	M00054.metabolites	TRUE	reported	jVAItj	textfile	2	TRUE	0.00264547	20.7478
rs38271	A	G	A	G	-0.0051	0.0213519	0.5925	0.5829	FALSE	FALSE	FALSE	7	14307031	0.00749451	44889	0.00438601	epilepsy, all documented cases || id:ieu-b-8	epilepsy, all documented cases	epilepsy, all documented cases || ||	TRUE	igd	NA	NA	NA	NA	NA	NA	NA	0.0009	1.19e-08	M00054.metabolites	TRUE	reported	jVAItj	textfile	2	TRUE	0.0040874	32.1029
rs10881004	T	C	T	C	0.0041	0.020515	0.4824	0.5059	FALSE	FALSE	FALSE	12	47236571	0.00721088	44889	0.00443496	epilepsy, all documented cases || id:ieu-b-8	epilepsy, all documented cases	epilepsy, all documented cases || ||	TRUE	igd	NA	NA	NA	NA	NA	NA	NA	0.0009	3.39e-06	M00054.metabolites	TRUE	reported	jVAItj	textfile	2	TRUE	0.00264547	20.7478
rs1000137	T	C	T	C	-0.005	0.0186566	0.475	0.483	FALSE	FALSE	FALSE	7	157644152	0.00732493	44889	0.01087	epilepsy, all documented cases || id:ieu-b-8	epilepsy, all documented cases	epilepsy, all documented cases || ||	TRUE	igd	NA	NA	NA	NA	NA	NA	NA	0.001	5.73e-07	M00054.metabolites	TRUE	reported	jVAItj	textfile	2	TRUE	0.00318512	24.9936
rs2966079	T	C	T	C	-0.0042	0.0186745	0.5425	0.5601	FALSE	FALSE	FALSE	16	81511806	0.00733484	44889	0.0109099	epilepsy, all documented cases || id:ieu-b-8	epilepsy, all documented cases	epilepsy, all documented cases || ||	TRUE	igd	NA	NA	NA	NA	NA	NA	NA	0.0009	2.53e-06	M00054.metabolites	TRUE	reported	jVAItj	textfile	2	TRUE	0.00277573	21.7722
rs7594598	A	C	A	C	0.004	0.0178505	0.4257	0.427	FALSE	FALSE	FALSE	2	31026603	0.00754461	44889	0.0179999	epilepsy, all documented cases || id:ieu-b-8	epilepsy, all documented cases	epilepsy, all documented cases || ||	TRUE	igd	NA	NA	NA	NA	NA	NA	NA	0.0009	9.5e-06	M00054.metabolites	TRUE	reported	jVAItj	textfile	2	TRUE	0.00251832	19.748
rs16836288	A	C	A	C	0.0131	0.0361614	0.044	0.0529	FALSE	FALSE	FALSE	4	4807203	0.0162014	44889	0.02561	epilepsy, all documented cases || id:ieu-b-8	epilepsy, all documented cases	epilepsy, all documented cases || ||	TRUE	igd	NA	NA	NA	NA	NA	NA	NA	0.0029	5.6e-06	M00054.metabolites	TRUE	reported	jVAItj	textfile	2	TRUE	0.00260128	20.4003
rs1016522	A	G	A	G	0.0058	-0.0156456	0.5803	0.6097	FALSE	FALSE	FALSE	5	143193326	0.00739743	44889	0.0344096	epilepsy, all documented cases || id:ieu-b-8	epilepsy, all documented cases	epilepsy, all documented cases || ||	TRUE	igd	NA	NA	NA	NA	NA	NA	NA	0.0009	1.59e-10	M00054.metabolites	TRUE	reported	jVAItj	textfile	2	TRUE	0.00528011	41.5202
rs11654913	A	T	A	T	-0.004	-0.0141663	0.5579	0.564	FALSE	TRUE	TRUE	17	52369879	0.00726476	44889	0.0512295	epilepsy, all documented cases || id:ieu-b-8	epilepsy, all documented cases	epilepsy, all documented cases || ||	TRUE	igd	NA	NA	NA	NA	NA	NA	NA	0.0009	6.91e-06	M00054.metabolites	TRUE	reported	jVAItj	textfile	2	FALSE	0.00251832	19.748
rs11720862	T	G	T	G	-0.0046	-0.0141349	0.6034	0.5846	FALSE	FALSE	FALSE	3	1838974	0.00731619	44889	0.0533298	epilepsy, all documented cases || id:ieu-b-8	epilepsy, all documented cases	epilepsy, all documented cases || ||	TRUE	igd	NA	NA	NA	NA	NA	NA	NA	0.0009	3.58e-07	M00054.metabolites	TRUE	reported	jVAItj	textfile	2	TRUE	0.00332778	26.1168
rs11802417	T	C	T	C	-0.0041	-0.0137721	0.5816	0.6009	FALSE	FALSE	FALSE	1	84276046	0.00736474	44889	0.0615205	epilepsy, all documented cases || id:ieu-b-8	epilepsy, all documented cases	epilepsy, all documented cases || ||	TRUE	igd	NA	NA	NA	NA	NA	NA	NA	0.0009	4.47e-06	M00054.metabolites	TRUE	reported	jVAItj	textfile	2	TRUE	0.00264547	20.7478
rs2505644	T	C	T	C	0.005	-0.0129683	0.558	0.5576	FALSE	FALSE	FALSE	10	44175098	0.00731844	44889	0.0763906	epilepsy, all documented cases || id:ieu-b-8	epilepsy, all documented cases	epilepsy, all documented cases || ||	TRUE	igd	NA	NA	NA	NA	NA	NA	NA	0.001	5.73e-07	M00054.metabolites	TRUE	reported	jVAItj	textfile	2	TRUE	0.00318512	24.9936
rs17034862	C	G	C	G	-0.004	-0.0124025	0.5175	0.5162	FALSE	TRUE	TRUE	4	135178352	0.00723602	44889	0.0865905	epilepsy, all documented cases || id:ieu-b-8	epilepsy, all documented cases	epilepsy, all documented cases || ||	TRUE	igd	NA	NA	NA	NA	NA	NA	NA	0.0009	6.92e-06	M00054.metabolites	TRUE	reported	jVAItj	textfile	2	FALSE	0.00251832	19.748
rs4695289	A	G	A	G	-0.0045	0.0128743	0.3489	0.3568	FALSE	FALSE	FALSE	4	43968054	0.00762246	44889	0.0911696	epilepsy, all documented cases || id:ieu-b-8	epilepsy, all documented cases	epilepsy, all documented cases || ||	TRUE	igd	TRUE	rs4695289	rs1460634	A	G	C	T	0.0009	7.95e-07	M00054.metabolites	TRUE	reported	jVAItj	textfile	2	TRUE	0.00318512	24.9936
rs938040	T	C	T	C	0.0074	-0.0196879	0.107	0.1097	FALSE	FALSE	FALSE	10	65738183	0.0119321	44889	0.0990011	epilepsy, all documented cases || id:ieu-b-8	epilepsy, all documented cases	epilepsy, all documented cases || ||	TRUE	igd	NA	NA	NA	NA	NA	NA	NA	0.0017	9.12e-06	M00054.metabolites	TRUE	reported	jVAItj	textfile	2	TRUE	0.00241594	18.9433
rs1549225	T	C	T	C	0.0045	-0.0120675	0.607	0.5915	FALSE	FALSE	FALSE	5	174611949	0.00732693	44889	0.0995291	epilepsy, all documented cases || id:ieu-b-8	epilepsy, all documented cases	epilepsy, all documented cases || ||	TRUE	igd	NA	NA	NA	NA	NA	NA	NA	0.0009	6.06e-07	M00054.metabolites	TRUE	reported	jVAItj	textfile	2	TRUE	0.00318512	24.9936
rs10836364	T	C	T	C	0.005	-0.0119224	0.607	0.6056	FALSE	FALSE	FALSE	11	35306345	0.0073595	44889	0.1052	epilepsy, all documented cases || id:ieu-b-8	epilepsy, all documented cases	epilepsy, all documented cases || ||	TRUE	igd	NA	NA	NA	NA	NA	NA	NA	0.001	5.73e-07	M00054.metabolites	TRUE	reported	jVAItj	textfile	2	TRUE	0.00318512	24.9936
rs2717586	A	G	A	G	0.0043	0.0119473	0.3962	0.386	FALSE	FALSE	FALSE	8	143900712	0.00750459	44889	0.1115	epilepsy, all documented cases || id:ieu-b-8	epilepsy, all documented cases	epilepsy, all documented cases || ||	TRUE	igd	TRUE	rs2717586	rs2717590	A	G	A	G	0.0009	2.31e-06	M00054.metabolites	TRUE	reported	jVAItj	textfile	2	TRUE	0.00290909	22.8213
rs8046426	A	T	A	T	0.004	-0.0117196	0.3703	0.386	FALSE	TRUE	FALSE	16	7232302	0.00740343	44889	0.1135	epilepsy, all documented cases || id:ieu-b-8	epilepsy, all documented cases	epilepsy, all documented cases || ||	TRUE	igd	NA	NA	NA	NA	NA	NA	NA	0.0009	8.08e-06	M00054.metabolites	TRUE	reported	jVAItj	textfile	2	TRUE	0.00251832	19.748
rs1412972	T	G	T	G	0.0097	0.0114088	0.5006	0.5262	FALSE	FALSE	FALSE	1	190245977	0.00721165	44889	0.1136	epilepsy, all documented cases || id:ieu-b-8	epilepsy, all documented cases	epilepsy, all documented cases || ||	TRUE	igd	NA	NA	NA	NA	NA	NA	NA	0.002	1.63e-06	M00054.metabolites	TRUE	reported	jVAItj	textfile	2	TRUE	0.00299744	23.5165
rs10900784	A	C	A	C	-0.0044	0.0111721	0.4158	0.4303	FALSE	FALSE	FALSE	5	125514918	0.00737429	44889	0.1297	epilepsy, all documented cases || id:ieu-b-8	epilepsy, all documented cases	epilepsy, all documented cases || ||	TRUE	igd	NA	NA	NA	NA	NA	NA	NA	0.0009	9.74e-07	M00054.metabolites	TRUE	reported	jVAItj	textfile	2	TRUE	0.00304556	23.8951
rs4702007	A	G	A	G	-0.0041	0.0114992	0.3929	0.4095	FALSE	FALSE	FALSE	5	14014743	0.00759526	44889	0.13	epilepsy, all documented cases || id:ieu-b-8	epilepsy, all documented cases	epilepsy, all documented cases || ||	TRUE	igd	TRUE	rs4702007	rs35215138	A	G	A	G	0.0009	6.11e-06	M00054.metabolites	TRUE	reported	jVAItj	textfile	2	TRUE	0.00264547	20.7478
rs284191	A	G	A	G	-0.006	0.011323	0.615	0.6316	FALSE	FALSE	FALSE	1	92236048	0.00754364	44889	0.1334	epilepsy, all documented cases || id:ieu-b-8	epilepsy, all documented cases	epilepsy, all documented cases || ||	TRUE	igd	NA	NA	NA	NA	NA	NA	NA	0.001	1.97e-09	M00054.metabolites	TRUE	reported	jVAItj	textfile	2	TRUE	0.00458015	35.9908
rs12278762	T	C	T	C	0.0043	0.0107821	0.5229	0.5139	FALSE	FALSE	FALSE	11	98784083	0.00722659	44889	0.1357	epilepsy, all documented cases || id:ieu-b-8	epilepsy, all documented cases	epilepsy, all documented cases || ||	TRUE	igd	TRUE	rs12278762	rs1948092	C	T	A	C	0.0009	1.56e-06	M00054.metabolites	TRUE	reported	jVAItj	textfile	2	TRUE	0.00290909	22.8213
rs4695138	A	T	A	T	0.0052	-0.0107831	0.5352	0.5382	FALSE	TRUE	TRUE	4	45956180	0.00749349	44889	0.1502	epilepsy, all documented cases || id:ieu-b-8	epilepsy, all documented cases	epilepsy, all documented cases || ||	TRUE	igd	NA	NA	NA	NA	NA	NA	NA	0.0009	8e-09	M00054.metabolites	TRUE	reported	jVAItj	textfile	2	FALSE	0.00424858	33.3742
rs7843149	T	C	T	C	-0.0041	0.0104843	0.3896	0.4037	FALSE	FALSE	FALSE	8	91474961	0.00734193	44889	0.1534	epilepsy, all documented cases || id:ieu-b-8	epilepsy, all documented cases	epilepsy, all documented cases || ||	TRUE	igd	NA	NA	NA	NA	NA	NA	NA	0.0009	6.55e-06	M00054.metabolites	TRUE	reported	jVAItj	textfile	2	TRUE	0.00264547	20.7478
rs33980	C	G	C	G	-0.0077	-0.0155571	0.9071	0.8761	FALSE	TRUE	FALSE	5	141941993	0.0109634	44889	0.1559	epilepsy, all documented cases || id:ieu-b-8	epilepsy, all documented cases	epilepsy, all documented cases || ||	TRUE	igd	NA	NA	NA	NA	NA	NA	NA	0.0017	9.11e-06	M00054.metabolites	TRUE	reported	jVAItj	textfile	2	TRUE	0.00261528	20.5103
rs6454864	T	C	T	C	0.004	0.0105192	0.3705	0.3798	FALSE	FALSE	FALSE	6	92234894	0.00741308	44889	0.156	epilepsy, all documented cases || id:ieu-b-8	epilepsy, all documented cases	epilepsy, all documented cases || ||	TRUE	igd	NA	NA	NA	NA	NA	NA	NA	0.0009	8.87e-06	M00054.metabolites	TRUE	reported	jVAItj	textfile	2	TRUE	0.00251832	19.748
rs12468084	T	C	T	C	-0.0044	0.00996038	0.5436	0.5355	FALSE	FALSE	FALSE	2	230596352	0.00725446	44889	0.1699	epilepsy, all documented cases || id:ieu-b-8	epilepsy, all documented cases	epilepsy, all documented cases || ||	TRUE	igd	NA	NA	NA	NA	NA	NA	NA	0.0009	1.25e-06	M00054.metabolites	TRUE	reported	jVAItj	textfile	2	TRUE	0.00304556	23.8951
rs17744500	T	C	T	C	-0.0041	-0.0100202	0.4582	0.4653	FALSE	FALSE	FALSE	15	101599246	0.0073087	44889	0.1703	epilepsy, all documented cases || id:ieu-b-8	epilepsy, all documented cases	epilepsy, all documented cases || ||	TRUE	igd	NA	NA	NA	NA	NA	NA	NA	0.0009	4.16e-06	M00054.metabolites	TRUE	reported	jVAItj	textfile	2	TRUE	0.00264547	20.7478
rs6586235	A	C	A	C	0.0043	0.00997577	0.4598	0.4783	FALSE	FALSE	FALSE	21	43174436	0.00729223	44889	0.1713	epilepsy, all documented cases || id:ieu-b-8	epilepsy, all documented cases	epilepsy, all documented cases || ||	TRUE	igd	NA	NA	NA	NA	NA	NA	NA	0.0009	1.62e-06	M00054.metabolites	TRUE	reported	jVAItj	textfile	2	TRUE	0.00290909	22.8213
rs8021242	T	C	T	C	0.0049	0.0100613	0.5899	0.584	FALSE	FALSE	FALSE	14	22398968	0.00740891	44889	0.1744	epilepsy, all documented cases || id:ieu-b-8	epilepsy, all documented cases	epilepsy, all documented cases || ||	TRUE	igd	NA	NA	NA	NA	NA	NA	NA	0.0009	5.18e-08	M00054.metabolites	TRUE	reported	jVAItj	textfile	2	TRUE	0.0037743	29.6344
rs1013667	A	G	A	G	-0.0041	-0.00993339	0.6087	0.5976	FALSE	FALSE	FALSE	3	191089680	0.00733633	44889	0.1756	epilepsy, all documented cases || id:ieu-b-8	epilepsy, all documented cases	epilepsy, all documented cases || ||	TRUE	igd	NA	NA	NA	NA	NA	NA	NA	0.0009	5.67e-06	M00054.metabolites	TRUE	reported	jVAItj	textfile	2	TRUE	0.00264547	20.7478
rs575257	A	G	A	G	-0.0042	-0.00986522	0.6005	0.5666	FALSE	FALSE	FALSE	11	78869070	0.00728598	44889	0.1758	epilepsy, all documented cases || id:ieu-b-8	epilepsy, all documented cases	epilepsy, all documented cases || ||	TRUE	igd	NA	NA	NA	NA	NA	NA	NA	0.0009	3.51e-06	M00054.metabolites	TRUE	reported	jVAItj	textfile	2	TRUE	0.00277573	21.7722
rs2484178	T	C	T	C	0.0043	-0.0099902	0.6063	0.6011	FALSE	FALSE	FALSE	10	27691799	0.00738374	44889	0.1761	epilepsy, all documented cases || id:ieu-b-8	epilepsy, all documented cases	epilepsy, all documented cases || ||	TRUE	igd	NA	NA	NA	NA	NA	NA	NA	0.0009	1.75e-06	M00054.metabolites	TRUE	reported	jVAItj	textfile	2	TRUE	0.00290909	22.8213
rs9948912	A	G	A	G	0.004	-0.00956261	0.3616	0.35	FALSE	FALSE	FALSE	18	34853641	0.00755937	44889	0.2059	epilepsy, all documented cases || id:ieu-b-8	epilepsy, all documented cases	epilepsy, all documented cases || ||	TRUE	igd	NA	NA	NA	NA	NA	NA	NA	0.0009	9.58e-06	M00054.metabolites	TRUE	reported	jVAItj	textfile	2	TRUE	0.00251832	19.748
rs4356783	C	G	C	G	-0.0041	-0.0091555	0.5863	0.5636	FALSE	TRUE	TRUE	3	25004834	0.00727782	44889	0.2083	epilepsy, all documented cases || id:ieu-b-8	epilepsy, all documented cases	epilepsy, all documented cases || ||	TRUE	igd	NA	NA	NA	NA	NA	NA	NA	0.0009	6.75e-06	M00054.metabolites	TRUE	reported	jVAItj	textfile	2	FALSE	0.00264547	20.7478
rs928963	A	C	A	C	0.0042	-0.00912432	0.3985	0.4061	FALSE	FALSE	FALSE	16	13616231	0.00734056	44889	0.2139	epilepsy, all documented cases || id:ieu-b-8	epilepsy, all documented cases	epilepsy, all documented cases || ||	TRUE	igd	NA	NA	NA	NA	NA	NA	NA	0.0009	3.62e-06	M00054.metabolites	TRUE	reported	jVAItj	textfile	2	TRUE	0.00277573	21.7722
rs6730726	A	G	A	G	-0.004	-0.00894288	0.5312	0.5336	FALSE	FALSE	FALSE	2	205154353	0.00722949	44889	0.2161	epilepsy, all documented cases || id:ieu-b-8	epilepsy, all documented cases	epilepsy, all documented cases || ||	TRUE	igd	NA	NA	NA	NA	NA	NA	NA	0.0009	7.17e-06	M00054.metabolites	TRUE	reported	jVAItj	textfile	2	TRUE	0.00251832	19.748
rs2970335	A	C	A	C	0.0044	0.00886836	0.4039	0.3917	FALSE	FALSE	FALSE	11	14329355	0.007378	44889	0.2292	epilepsy, all documented cases || id:ieu-b-8	epilepsy, all documented cases	epilepsy, all documented cases || ||	TRUE	igd	TRUE	rs2970335	rs2970334	A	C	T	C	0.0009	1.02e-06	M00054.metabolites	TRUE	reported	jVAItj	textfile	2	TRUE	0.00304556	23.8951
rs2604365	T	G	T	G	0.0044	-0.0088683	0.6371	0.6467	FALSE	FALSE	FALSE	8	15614315	0.00754749	44889	0.2399	epilepsy, all documented cases || id:ieu-b-8	epilepsy, all documented cases	epilepsy, all documented cases || ||	TRUE	igd	NA	NA	NA	NA	NA	NA	NA	0.0009	1.45e-06	M00054.metabolites	TRUE	reported	jVAItj	textfile	2	TRUE	0.00304556	23.8951
rs502654	T	C	T	C	-0.0046	0.00843343	0.559	0.5284	FALSE	FALSE	FALSE	1	31061501	0.00725769	44889	0.2452	epilepsy, all documented cases || id:ieu-b-8	epilepsy, all documented cases	epilepsy, all documented cases || ||	TRUE	igd	NA	NA	NA	NA	NA	NA	NA	0.0009	2.6e-07	M00054.metabolites	TRUE	reported	jVAItj	textfile	2	TRUE	0.00332778	26.1168
rs972459	T	C	T	C	0.005	0.00824084	0.5787	0.5968	FALSE	FALSE	FALSE	3	191855497	0.00738426	44889	0.2644	epilepsy, all documented cases || id:ieu-b-8	epilepsy, all documented cases	epilepsy, all documented cases || ||	TRUE	igd	NA	NA	NA	NA	NA	NA	NA	0.0009	1.97e-08	M00054.metabolites	TRUE	reported	jVAItj	textfile	2	TRUE	0.00392931	30.8563
rs993927	T	G	T	G	0.0042	0.00835283	0.3773	0.3456	FALSE	FALSE	FALSE	18	50101294	0.00757283	44889	0.2701	epilepsy, all documented cases || id:ieu-b-8	epilepsy, all documented cases	epilepsy, all documented cases || ||	TRUE	igd	NA	NA	NA	NA	NA	NA	NA	0.0009	2.64e-06	M00054.metabolites	TRUE	reported	jVAItj	textfile	2	TRUE	0.00277573	21.7722
rs9511152	A	G	A	G	-0.005	-0.00802106	0.559	0.5908	FALSE	FALSE	FALSE	13	19596767	0.00733858	44889	0.2744	epilepsy, all documented cases || id:ieu-b-8	epilepsy, all documented cases	epilepsy, all documented cases || ||	TRUE	igd	NA	NA	NA	NA	NA	NA	NA	0.0009	2.99e-08	M00054.metabolites	TRUE	reported	jVAItj	textfile	2	TRUE	0.00392931	30.8563
rs4063769	T	C	T	C	-0.0043	-0.00787662	0.5301	0.5331	FALSE	FALSE	FALSE	2	132731387	0.00720643	44889	0.2745	epilepsy, all documented cases || id:ieu-b-8	epilepsy, all documented cases	epilepsy, all documented cases || ||	TRUE	igd	NA	NA	NA	NA	NA	NA	NA	0.0009	1.3e-06	M00054.metabolites	TRUE	reported	jVAItj	textfile	2	TRUE	0.00290909	22.8213
rs11678851	T	C	T	C	0.0041	0.00794368	0.4138	0.4231	FALSE	FALSE	FALSE	2	233825947	0.00731463	44889	0.2777	epilepsy, all documented cases || id:ieu-b-8	epilepsy, all documented cases	epilepsy, all documented cases || ||	TRUE	igd	NA	NA	NA	NA	NA	NA	NA	0.0009	5.94e-06	M00054.metabolites	TRUE	reported	jVAItj	textfile	2	TRUE	0.00264547	20.7478
rs937382	T	C	T	C	-0.0046	0.00798559	0.4466	0.4434	FALSE	FALSE	FALSE	4	189971532	0.00736678	44889	0.2785	epilepsy, all documented cases || id:ieu-b-8	epilepsy, all documented cases	epilepsy, all documented cases || ||	TRUE	igd	NA	NA	NA	NA	NA	NA	NA	0.0009	2.31e-07	M00054.metabolites	TRUE	reported	jVAItj	textfile	2	TRUE	0.00332778	26.1168
rs1349704	A	G	A	G	0.0044	-0.00768077	0.4611	0.4342	FALSE	FALSE	FALSE	11	96777666	0.00726657	44889	0.2904	epilepsy, all documented cases || id:ieu-b-8	epilepsy, all documented cases	epilepsy, all documented cases || ||	TRUE	igd	NA	NA	NA	NA	NA	NA	NA	0.0009	8.31e-07	M00054.metabolites	TRUE	reported	jVAItj	textfile	2	TRUE	0.00304556	23.8951
rs2688858	T	C	T	C	0.0043	-0.00758578	0.5742	0.5848	FALSE	FALSE	FALSE	10	14764993	0.00732926	44889	0.3007	epilepsy, all documented cases || id:ieu-b-8	epilepsy, all documented cases	epilepsy, all documented cases || ||	TRUE	igd	NA	NA	NA	NA	NA	NA	NA	0.0009	2.84e-06	M00054.metabolites	TRUE	reported	jVAItj	textfile	2	TRUE	0.00290909	22.8213
rs1929487	A	T	A	T	-0.0041	-0.00745164	0.425	0.4046	FALSE	TRUE	TRUE	9	104272503	0.00737786	44889	0.3123	epilepsy, all documented cases || id:ieu-b-8	epilepsy, all documented cases	epilepsy, all documented cases || ||	TRUE	igd	NA	NA	NA	NA	NA	NA	NA	0.0009	4.87e-06	M00054.metabolites	TRUE	reported	jVAItj	textfile	2	FALSE	0.00264547	20.7478
rs207938	A	G	A	G	-0.0043	-0.00749509	0.3963	0.403	FALSE	FALSE	FALSE	2	217041881	0.00753275	44889	0.3196	epilepsy, all documented cases || id:ieu-b-8	epilepsy, all documented cases	epilepsy, all documented cases || ||	TRUE	igd	NA	NA	NA	NA	NA	NA	NA	0.0009	1.32e-06	M00054.metabolites	TRUE	reported	jVAItj	textfile	2	TRUE	0.00290909	22.8213
rs11201034	A	T	A	T	0.0043	-0.00760707	0.6064	0.6018	FALSE	TRUE	FALSE	10	81745367	0.00765298	44889	0.32	epilepsy, all documented cases || id:ieu-b-8	epilepsy, all documented cases	epilepsy, all documented cases || ||	TRUE	igd	NA	NA	NA	NA	NA	NA	NA	0.0009	1.89e-06	M00054.metabolites	TRUE	reported	jVAItj	textfile	2	TRUE	0.00290909	22.8213
rs9950125	A	G	A	G	-0.004	-0.00718468	0.4521	0.4561	FALSE	FALSE	FALSE	18	50548544	0.00722805	44889	0.3203	epilepsy, all documented cases || id:ieu-b-8	epilepsy, all documented cases	epilepsy, all documented cases || ||	TRUE	igd	NA	NA	NA	NA	NA	NA	NA	0.0009	7.72e-06	M00054.metabolites	TRUE	reported	jVAItj	textfile	2	TRUE	0.00251832	19.748
rs4615256	A	G	A	G	0.0049	-0.00702153	0.5327	0.5161	FALSE	FALSE	FALSE	5	62700867	0.00721637	44889	0.3307	epilepsy, all documented cases || id:ieu-b-8	epilepsy, all documented cases	epilepsy, all documented cases || ||	TRUE	igd	NA	NA	NA	NA	NA	NA	NA	0.0009	4.99e-08	M00054.metabolites	TRUE	reported	jVAItj	textfile	2	TRUE	0.0037743	29.6344
rs4870304	A	G	A	G	0.0041	-0.0070617	0.5823	0.5932	FALSE	FALSE	FALSE	6	154991843	0.00740997	44889	0.3406	epilepsy, all documented cases || id:ieu-b-8	epilepsy, all documented cases	epilepsy, all documented cases || ||	TRUE	igd	NA	NA	NA	NA	NA	NA	NA	0.0009	8.31e-06	M00054.metabolites	TRUE	reported	jVAItj	textfile	2	TRUE	0.00264547	20.7478
rs4755291	A	G	A	G	-0.0041	0.00683466	0.4644	0.497	FALSE	FALSE	FALSE	11	44821921	0.00723244	44889	0.3447	epilepsy, all documented cases || id:ieu-b-8	epilepsy, all documented cases	epilepsy, all documented cases || ||	TRUE	igd	NA	NA	NA	NA	NA	NA	NA	0.0009	5.25e-06	M00054.metabolites	TRUE	reported	jVAItj	textfile	2	TRUE	0.00264547	20.7478
rs7198470	T	C	T	C	0.004	-0.00706133	0.6081	0.6259	FALSE	FALSE	FALSE	16	87061782	0.0074961	44889	0.3461	epilepsy, all documented cases || id:ieu-b-8	epilepsy, all documented cases	epilepsy, all documented cases || ||	TRUE	igd	NA	NA	NA	NA	NA	NA	NA	0.0009	9e-06	M00054.metabolites	TRUE	reported	jVAItj	textfile	2	TRUE	0.00251832	19.748
rs9517869	T	C	T	C	-0.0046	-0.00707752	0.3661	0.3562	FALSE	FALSE	FALSE	13	100398242	0.00756954	44889	0.35	epilepsy, all documented cases || id:ieu-b-8	epilepsy, all documented cases	epilepsy, all documented cases || ||	TRUE	igd	NA	NA	NA	NA	NA	NA	NA	0.0009	3.46e-07	M00054.metabolites	TRUE	reported	jVAItj	textfile	2	TRUE	0.00332778	26.1168
rs1697901	A	G	A	G	0.0049	0.00713993	0.3501	0.3434	FALSE	FALSE	FALSE	5	11019405	0.00767735	44889	0.3524	epilepsy, all documented cases || id:ieu-b-8	epilepsy, all documented cases	epilepsy, all documented cases || ||	TRUE	igd	NA	NA	NA	NA	NA	NA	NA	0.0009	6.31e-08	M00054.metabolites	TRUE	reported	jVAItj	textfile	2	TRUE	0.0037743	29.6344
rs2510595	A	G	A	G	-0.0045	-0.00675276	0.6113	0.5969	FALSE	FALSE	FALSE	11	106863491	0.00734794	44889	0.3581	epilepsy, all documented cases || id:ieu-b-8	epilepsy, all documented cases	epilepsy, all documented cases || ||	TRUE	igd	NA	NA	NA	NA	NA	NA	NA	0.0009	4.99e-07	M00054.metabolites	TRUE	reported	jVAItj	textfile	2	TRUE	0.00318512	24.9936
rs682359	T	G	T	G	0.0044	-0.00670311	0.5812	0.5782	FALSE	FALSE	FALSE	15	42426833	0.00729392	44889	0.3582	epilepsy, all documented cases || id:ieu-b-8	epilepsy, all documented cases	epilepsy, all documented cases || ||	TRUE	igd	NA	NA	NA	NA	NA	NA	NA	0.0009	6.54e-07	M00054.metabolites	TRUE	reported	jVAItj	textfile	2	TRUE	0.00304556	23.8951
rs2367059	A	T	A	T	-0.0046	-0.00668551	0.4697	0.4598	FALSE	TRUE	TRUE	10	24864127	0.00727477	44889	0.3583	epilepsy, all documented cases || id:ieu-b-8	epilepsy, all documented cases	epilepsy, all documented cases || ||	TRUE	igd	NA	NA	NA	NA	NA	NA	NA	0.0009	3.98e-07	M00054.metabolites	TRUE	reported	jVAItj	textfile	2	FALSE	0.00332778	26.1168
rs2580344	T	C	T	C	0.0044	-0.00676601	0.6238	0.6096	FALSE	FALSE	FALSE	2	122047352	0.00737039	44889	0.3585	epilepsy, all documented cases || id:ieu-b-8	epilepsy, all documented cases	epilepsy, all documented cases || ||	TRUE	igd	NA	NA	NA	NA	NA	NA	NA	0.0009	7.98e-07	M00054.metabolites	TRUE	reported	jVAItj	textfile	2	TRUE	0.00304556	23.8951
rs6826247	T	C	T	C	0.0048	0.00649336	0.5071	0.4881	FALSE	FALSE	FALSE	4	161635568	0.00723898	44889	0.3698	epilepsy, all documented cases || id:ieu-b-8	epilepsy, all documented cases	epilepsy, all documented cases || ||	TRUE	igd	NA	NA	NA	NA	NA	NA	NA	0.0009	8.8e-08	M00054.metabolites	TRUE	reported	jVAItj	textfile	2	TRUE	0.00362237	28.4372
rs2658761	T	C	T	C	-0.0048	0.0065067	0.4343	0.4256	FALSE	FALSE	FALSE	18	54059039	0.00727819	44889	0.3716	epilepsy, all documented cases || id:ieu-b-8	epilepsy, all documented cases	epilepsy, all documented cases || ||	TRUE	igd	NA	NA	NA	NA	NA	NA	NA	0.0009	6.75e-08	M00054.metabolites	TRUE	reported	jVAItj	textfile	2	TRUE	0.00362237	28.4372
rs4926571	T	C	T	C	-0.0048	0.00644528	0.5231	0.5137	FALSE	FALSE	FALSE	1	53096614	0.00720948	44889	0.3716	epilepsy, all documented cases || id:ieu-b-8	epilepsy, all documented cases	epilepsy, all documented cases || ||	TRUE	igd	NA	NA	NA	NA	NA	NA	NA	0.0009	9.03e-08	M00054.metabolites	TRUE	reported	jVAItj	textfile	2	TRUE	0.00362237	28.4372
rs1997238	A	G	A	G	0.0045	-0.00631169	0.5117	0.525	FALSE	FALSE	FALSE	7	48538770	0.00720513	44889	0.3811	epilepsy, all documented cases || id:ieu-b-8	epilepsy, all documented cases	epilepsy, all documented cases || ||	TRUE	igd	NA	NA	NA	NA	NA	NA	NA	0.0009	6.07e-07	M00054.metabolites	TRUE	reported	jVAItj	textfile	2	TRUE	0.00318512	24.9936
rs1330918	A	C	A	C	0.0042	-0.00641572	0.6132	0.5978	FALSE	FALSE	FALSE	13	23373129	0.00733225	44889	0.3817	epilepsy, all documented cases || id:ieu-b-8	epilepsy, all documented cases	epilepsy, all documented cases || ||	TRUE	igd	NA	NA	NA	NA	NA	NA	NA	0.0009	2.21e-06	M00054.metabolites	TRUE	reported	jVAItj	textfile	2	TRUE	0.00277573	21.7722
rs1015795	A	G	A	G	0.0043	-0.00626274	0.5122	0.5042	FALSE	FALSE	FALSE	13	103225700	0.00719855	44889	0.3846	epilepsy, all documented cases || id:ieu-b-8	epilepsy, all documented cases	epilepsy, all documented cases || ||	TRUE	igd	NA	NA	NA	NA	NA	NA	NA	0.0009	2.26e-06	M00054.metabolites	TRUE	reported	jVAItj	textfile	2	TRUE	0.00290909	22.8213
rs7006068	T	C	T	C	0.0045	-0.00620401	0.6264	0.6072	FALSE	FALSE	FALSE	8	142656636	0.0074122	44889	0.4023	epilepsy, all documented cases || id:ieu-b-8	epilepsy, all documented cases	epilepsy, all documented cases || ||	TRUE	igd	NA	NA	NA	NA	NA	NA	NA	0.0009	4.8e-07	M00054.metabolites	TRUE	reported	jVAItj	textfile	2	TRUE	0.00318512	24.9936
rs13001325	T	C	T	C	-0.004	0.00613046	0.3823	0.3748	FALSE	FALSE	FALSE	2	102939036	0.00743988	44889	0.4102	epilepsy, all documented cases || id:ieu-b-8	epilepsy, all documented cases	epilepsy, all documented cases || ||	TRUE	igd	NA	NA	NA	NA	NA	NA	NA	0.0009	7.45e-06	M00054.metabolites	TRUE	reported	jVAItj	textfile	2	TRUE	0.00251832	19.748
rs1508513	C	G	C	G	0.0042	-0.00615495	0.6354	0.6351	FALSE	TRUE	FALSE	4	172003439	0.00750604	44889	0.4124	epilepsy, all documented cases || id:ieu-b-8	epilepsy, all documented cases	epilepsy, all documented cases || ||	TRUE	igd	NA	NA	NA	NA	NA	NA	NA	0.0009	2.36e-06	M00054.metabolites	TRUE	reported	jVAItj	textfile	2	TRUE	0.00277573	21.7722
rs4989308	A	G	A	G	-0.0045	0.00611158	0.3746	0.3736	FALSE	FALSE	FALSE	4	115289204	0.00753585	44889	0.4171	epilepsy, all documented cases || id:ieu-b-8	epilepsy, all documented cases	epilepsy, all documented cases || ||	TRUE	igd	NA	NA	NA	NA	NA	NA	NA	0.0009	8.43e-07	M00054.metabolites	TRUE	reported	jVAItj	textfile	2	TRUE	0.00318512	24.9936
rs295142	A	G	A	G	-0.0048	-0.00596175	0.5909	0.6077	FALSE	FALSE	FALSE	2	201211716	0.00739671	44889	0.42	epilepsy, all documented cases || id:ieu-b-8	epilepsy, all documented cases	epilepsy, all documented cases || ||	TRUE	igd	NA	NA	NA	NA	NA	NA	NA	0.0009	1.54e-07	M00054.metabolites	TRUE	reported	jVAItj	textfile	2	TRUE	0.00362237	28.4372
rs4306882	T	G	T	G	-0.0057	-0.00555494	0.6153	0.6277	FALSE	FALSE	FALSE	3	21062584	0.0074463	44889	0.4559	epilepsy, all documented cases || id:ieu-b-8	epilepsy, all documented cases	epilepsy, all documented cases || ||	TRUE	igd	NA	NA	NA	NA	NA	NA	NA	0.0009	2.52e-10	M00054.metabolites	TRUE	reported	jVAItj	textfile	2	TRUE	0.00510053	40.1009
rs12533939	A	T	A	T	0.0045	-0.00538957	0.3887	0.3964	FALSE	TRUE	FALSE	7	158450965	0.00740325	44889	0.4665	epilepsy, all documented cases || id:ieu-b-8	epilepsy, all documented cases	epilepsy, all documented cases || ||	TRUE	igd	NA	NA	NA	NA	NA	NA	NA	0.0009	6.52e-07	M00054.metabolites	TRUE	reported	jVAItj	textfile	2	TRUE	0.00318512	24.9936
rs154246	T	C	T	C	-0.0049	-0.00556603	0.6103	0.6109	FALSE	FALSE	FALSE	5	16602451	0.00770918	44889	0.47	epilepsy, all documented cases || id:ieu-b-8	epilepsy, all documented cases	epilepsy, all documented cases || ||	TRUE	igd	NA	NA	NA	NA	NA	NA	NA	0.0009	6.7e-08	M00054.metabolites	TRUE	reported	jVAItj	textfile	2	TRUE	0.0037743	29.6344
rs1559063	C	G	C	G	0.0052	-0.00530161	0.6209	0.6472	FALSE	TRUE	FALSE	5	172348594	0.00757373	44889	0.4841	epilepsy, all documented cases || id:ieu-b-8	epilepsy, all documented cases	epilepsy, all documented cases || ||	TRUE	igd	NA	NA	NA	NA	NA	NA	NA	0.0009	7.82e-09	M00054.metabolites	TRUE	reported	jVAItj	textfile	2	TRUE	0.00424858	33.3742
rs7463805	T	C	T	C	-0.0053	0.00495864	0.5213	0.5121	FALSE	FALSE	FALSE	8	110753672	0.00720733	44889	0.4916	epilepsy, all documented cases || id:ieu-b-8	epilepsy, all documented cases	epilepsy, all documented cases || ||	TRUE	igd	NA	NA	NA	NA	NA	NA	NA	0.0009	4.6e-09	M00054.metabolites	TRUE	reported	jVAItj	textfile	2	TRUE	0.00441283	34.6701
rs9842801	C	G	C	G	0.0044	-0.00505402	0.5128	0.5165	FALSE	TRUE	TRUE	3	25047228	0.00749855	44889	0.5	epilepsy, all documented cases || id:ieu-b-8	epilepsy, all documented cases	epilepsy, all documented cases || ||	TRUE	igd	NA	NA	NA	NA	NA	NA	NA	0.0009	7.91e-07	M00054.metabolites	TRUE	reported	jVAItj	textfile	2	FALSE	0.00304556	23.8951
rs4611118	A	G	A	G	-0.0044	-0.00489132	0.609	0.6121	FALSE	FALSE	FALSE	10	122395120	0.00741109	44889	0.509	epilepsy, all documented cases || id:ieu-b-8	epilepsy, all documented cases	epilepsy, all documented cases || ||	TRUE	igd	NA	NA	NA	NA	NA	NA	NA	0.0009	9.41e-07	M00054.metabolites	TRUE	reported	jVAItj	textfile	2	TRUE	0.00304556	23.8951
rs4973952	C	G	C	G	-0.0041	0.00489385	0.415	0.4081	FALSE	TRUE	FALSE	3	41525357	0.00743746	44889	0.5105	epilepsy, all documented cases || id:ieu-b-8	epilepsy, all documented cases	epilepsy, all documented cases || ||	TRUE	igd	NA	NA	NA	NA	NA	NA	NA	0.0009	6.47e-06	M00054.metabolites	TRUE	reported	jVAItj	textfile	2	TRUE	0.00264547	20.7478
rs6480970	A	G	A	G	-0.0049	0.00479784	0.6159	0.6178	FALSE	FALSE	FALSE	10	54568664	0.00742699	44889	0.5184	epilepsy, all documented cases || id:ieu-b-8	epilepsy, all documented cases	epilepsy, all documented cases || ||	TRUE	igd	NA	NA	NA	NA	NA	NA	NA	0.0009	4.29e-08	M00054.metabolites	TRUE	reported	jVAItj	textfile	2	TRUE	0.0037743	29.6344
rs10007704	T	C	T	C	-0.0044	0.00485009	0.6418	0.6326	FALSE	FALSE	FALSE	4	44276751	0.00751952	44889	0.5187	epilepsy, all documented cases || id:ieu-b-8	epilepsy, all documented cases	epilepsy, all documented cases || ||	TRUE	igd	NA	NA	NA	NA	NA	NA	NA	0.0009	1.24e-06	M00054.metabolites	TRUE	reported	jVAItj	textfile	2	TRUE	0.00304556	23.8951
rs7156205	A	G	A	G	-0.0044	0.00461153	0.5144	0.5319	FALSE	FALSE	FALSE	14	33164433	0.0072281	44889	0.5234	epilepsy, all documented cases || id:ieu-b-8	epilepsy, all documented cases	epilepsy, all documented cases || ||	TRUE	igd	NA	NA	NA	NA	NA	NA	NA	0.0009	1.01e-06	M00054.metabolites	TRUE	reported	jVAItj	textfile	2	TRUE	0.00304556	23.8951
rs4144737	A	G	A	G	0.004	-0.00461212	0.5818	0.5759	FALSE	FALSE	FALSE	8	130761182	0.00747507	44889	0.537499	epilepsy, all documented cases || id:ieu-b-8	epilepsy, all documented cases	epilepsy, all documented cases || ||	TRUE	igd	NA	NA	NA	NA	NA	NA	NA	0.0009	9.86e-06	M00054.metabolites	TRUE	reported	jVAItj	textfile	2	TRUE	0.00251832	19.748
rs8110890	T	G	T	G	0.0045	0.00442525	0.4741	0.4739	FALSE	FALSE	FALSE	19	19848485	0.00721901	44889	0.5398	epilepsy, all documented cases || id:ieu-b-8	epilepsy, all documented cases	epilepsy, all documented cases || ||	TRUE	igd	NA	NA	NA	NA	NA	NA	NA	0.0009	7.51e-07	M00054.metabolites	TRUE	reported	jVAItj	textfile	2	TRUE	0.00318512	24.9936
rs10801784	T	C	T	C	-0.0044	-0.00448025	0.4194	0.43	FALSE	FALSE	FALSE	1	90569361	0.00739315	44889	0.544201	epilepsy, all documented cases || id:ieu-b-8	epilepsy, all documented cases	epilepsy, all documented cases || ||	TRUE	igd	TRUE	rs10801784	rs2813760	T	C	G	A	0.0009	1.19e-06	M00054.metabolites	TRUE	reported	jVAItj	textfile	2	TRUE	0.00304556	23.8951
rs6001129	T	C	T	C	-0.009	0.00637958	0.134	0.1305	FALSE	FALSE	FALSE	22	22506340	0.0106861	44889	0.5507	epilepsy, all documented cases || id:ieu-b-8	epilepsy, all documented cases	epilepsy, all documented cases || ||	TRUE	igd	NA	NA	NA	NA	NA	NA	NA	0.002	6.8e-06	M00054.metabolites	TRUE	reported	jVAItj	textfile	2	TRUE	0.00258151	20.2448
rs10495209	T	C	T	C	0.004	-0.00421598	0.4862	0.4795	FALSE	FALSE	FALSE	1	223656537	0.00720681	44889	0.5583	epilepsy, all documented cases || id:ieu-b-8	epilepsy, all documented cases	epilepsy, all documented cases || ||	TRUE	igd	NA	NA	NA	NA	NA	NA	NA	0.0009	8.02e-06	M00054.metabolites	TRUE	reported	jVAItj	textfile	2	TRUE	0.00251832	19.748
rs7584842	T	C	T	C	-0.005	0.00424478	0.5377	0.5536	FALSE	FALSE	FALSE	2	11756260	0.00730599	44889	0.5612	epilepsy, all documented cases || id:ieu-b-8	epilepsy, all documented cases	epilepsy, all documented cases || ||	TRUE	igd	NA	NA	NA	NA	NA	NA	NA	0.0009	4.15e-08	M00054.metabolites	TRUE	reported	jVAItj	textfile	2	TRUE	0.00392931	30.8563
rs2111118	T	C	T	C	0.0051	0.00413061	0.6207	0.6109	FALSE	FALSE	FALSE	16	54049153	0.00737609	44889	0.5755	epilepsy, all documented cases || id:ieu-b-8	epilepsy, all documented cases	epilepsy, all documented cases || ||	TRUE	igd	NA	NA	NA	NA	NA	NA	NA	0.0009	1.21e-08	M00054.metabolites	TRUE	reported	jVAItj	textfile	2	TRUE	0.0040874	32.1029
rs10805503	T	C	T	C	0.0043	0.00417668	0.6272	0.6169	FALSE	FALSE	FALSE	5	57390158	0.0074717	44889	0.576301	epilepsy, all documented cases || id:ieu-b-8	epilepsy, all documented cases	epilepsy, all documented cases || ||	TRUE	igd	NA	NA	NA	NA	NA	NA	NA	0.0009	2e-06	M00054.metabolites	TRUE	reported	jVAItj	textfile	2	TRUE	0.00290909	22.8213
rs2178260	T	C	T	C	0.0042	-0.00401673	0.4251	0.4248	FALSE	FALSE	FALSE	11	62069365	0.00730315	44889	0.582	epilepsy, all documented cases || id:ieu-b-8	epilepsy, all documented cases	epilepsy, all documented cases || ||	TRUE	igd	NA	NA	NA	NA	NA	NA	NA	0.0009	3.59e-06	M00054.metabolites	TRUE	reported	jVAItj	textfile	2	TRUE	0.00277573	21.7722
rs7109477	A	G	A	G	-0.0047	0.00378695	0.4588	0.4598	FALSE	FALSE	FALSE	11	21413780	0.00726862	44889	0.6026	epilepsy, all documented cases || id:ieu-b-8	epilepsy, all documented cases	epilepsy, all documented cases || ||	TRUE	igd	NA	NA	NA	NA	NA	NA	NA	0.0009	1.89e-07	M00054.metabolites	TRUE	reported	jVAItj	textfile	2	TRUE	0.00347353	27.2646
rs6935961	A	G	A	G	-0.0056	0.00361051	0.5578	0.5556	FALSE	FALSE	FALSE	6	125636350	0.00723549	44889	0.6178	epilepsy, all documented cases || id:ieu-b-8	epilepsy, all documented cases	epilepsy, all documented cases || ||	TRUE	igd	NA	NA	NA	NA	NA	NA	NA	0.0009	3.75e-10	M00054.metabolites	TRUE	reported	jVAItj	textfile	2	TRUE	0.00492401	38.7062
rs9649963	T	C	T	C	0.0041	-0.00368747	0.634	0.6317	FALSE	FALSE	FALSE	8	131697816	0.00746452	44889	0.6216	epilepsy, all documented cases || id:ieu-b-8	epilepsy, all documented cases	epilepsy, all documented cases || ||	TRUE	igd	NA	NA	NA	NA	NA	NA	NA	0.0009	5.84e-06	M00054.metabolites	TRUE	reported	jVAItj	textfile	2	TRUE	0.00264547	20.7478
rs915281	T	C	T	C	-0.0041	-0.00353122	0.5076	0.4978	FALSE	FALSE	FALSE	9	119967963	0.00726588	44889	0.626599	epilepsy, all documented cases || id:ieu-b-8	epilepsy, all documented cases	epilepsy, all documented cases || ||	TRUE	igd	NA	NA	NA	NA	NA	NA	NA	0.0009	4.42e-06	M00054.metabolites	TRUE	reported	jVAItj	textfile	2	TRUE	0.00264547	20.7478
rs430727	T	C	T	C	0.0041	0.0034283	0.4628	0.4569	FALSE	FALSE	FALSE	3	41128564	0.00727876	44889	0.638	epilepsy, all documented cases || id:ieu-b-8	epilepsy, all documented cases	epilepsy, all documented cases || ||	TRUE	igd	NA	NA	NA	NA	NA	NA	NA	0.0009	5.13e-06	M00054.metabolites	TRUE	reported	jVAItj	textfile	2	TRUE	0.00264547	20.7478
rs10784496	A	G	A	G	0.0045	-0.00338002	0.5375	0.5184	FALSE	FALSE	FALSE	12	66160971	0.00720686	44889	0.6388	epilepsy, all documented cases || id:ieu-b-8	epilepsy, all documented cases	epilepsy, all documented cases || ||	TRUE	igd	NA	NA	NA	NA	NA	NA	NA	0.0009	5.09e-07	M00054.metabolites	TRUE	reported	jVAItj	textfile	2	TRUE	0.00318512	24.9936
rs10750415	T	G	T	G	0.0042	0.00352418	0.3959	0.4178	FALSE	FALSE	FALSE	11	99750593	0.00753031	44889	0.64	epilepsy, all documented cases || id:ieu-b-8	epilepsy, all documented cases	epilepsy, all documented cases || ||	TRUE	igd	NA	NA	NA	NA	NA	NA	NA	0.0009	2.77e-06	M00054.metabolites	TRUE	reported	jVAItj	textfile	2	TRUE	0.00277573	21.7722
rs11719675	A	T	A	T	-0.0041	0.00356463	0.3965	0.407	FALSE	TRUE	FALSE	3	168353685	0.00761674	44889	0.64	epilepsy, all documented cases || id:ieu-b-8	epilepsy, all documented cases	epilepsy, all documented cases || ||	TRUE	igd	NA	NA	NA	NA	NA	NA	NA	0.0009	5.12e-06	M00054.metabolites	TRUE	reported	jVAItj	textfile	2	TRUE	0.00264547	20.7478
rs4958379	A	G	A	G	-0.005	0.00335914	0.433	0.4191	FALSE	FALSE	FALSE	5	154010041	0.00728663	44889	0.6447	epilepsy, all documented cases || id:ieu-b-8	epilepsy, all documented cases	epilepsy, all documented cases || ||	TRUE	igd	NA	NA	NA	NA	NA	NA	NA	0.0009	2.18e-08	M00054.metabolites	TRUE	reported	jVAItj	textfile	2	TRUE	0.00392931	30.8563
rs10807322	A	T	A	T	0.0043	0.00339876	0.5866	0.5959	FALSE	TRUE	FALSE	6	45542617	0.00742088	44889	0.647	epilepsy, all documented cases || id:ieu-b-8	epilepsy, all documented cases	epilepsy, all documented cases || ||	TRUE	igd	NA	NA	NA	NA	NA	NA	NA	0.0009	1.97e-06	M00054.metabolites	TRUE	reported	jVAItj	textfile	2	TRUE	0.00290909	22.8213
rs6759991	T	G	T	G	0.0076	-0.00420224	0.8623	0.8229	FALSE	FALSE	FALSE	2	75696816	0.00942207	44889	0.655799	epilepsy, all documented cases || id:ieu-b-8	epilepsy, all documented cases	epilepsy, all documented cases || ||	TRUE	igd	NA	NA	NA	NA	NA	NA	NA	0.0016	2.52e-06	M00054.metabolites	TRUE	reported	jVAItj	textfile	2	TRUE	0.00287546	22.5567
rs2230532	T	C	T	C	0.005	0.00331282	0.349	0.372	FALSE	FALSE	FALSE	14	97321689	0.00744454	44889	0.6565	epilepsy, all documented cases || id:ieu-b-8	epilepsy, all documented cases	epilepsy, all documented cases || ||	TRUE	igd	NA	NA	NA	NA	NA	NA	NA	0.001	5.73e-07	M00054.metabolites	TRUE	reported	jVAItj	textfile	2	TRUE	0.00318512	24.9936
rs16823952	T	G	T	G	-0.0083	-0.00518446	0.9069	0.9039	FALSE	FALSE	FALSE	1	185342562	0.012707	44889	0.6834	epilepsy, all documented cases || id:ieu-b-8	epilepsy, all documented cases	epilepsy, all documented cases || ||	TRUE	igd	NA	NA	NA	NA	NA	NA	NA	0.0018	5.08e-06	M00054.metabolites	TRUE	reported	jVAItj	textfile	2	TRUE	0.00271022	21.2569
rs9315440	A	G	A	G	0.0048	-0.00295713	0.5843	0.6031	FALSE	FALSE	FALSE	13	37293989	0.00735603	44889	0.6879	epilepsy, all documented cases || id:ieu-b-8	epilepsy, all documented cases	epilepsy, all documented cases || ||	TRUE	igd	NA	NA	NA	NA	NA	NA	NA	0.0009	6.71e-08	M00054.metabolites	TRUE	reported	jVAItj	textfile	2	TRUE	0.00362237	28.4372
rs688627	T	C	T	C	0.0042	-0.00287787	0.5878	0.5833	FALSE	FALSE	FALSE	1	44048283	0.00736027	44889	0.695601	epilepsy, all documented cases || id:ieu-b-8	epilepsy, all documented cases	epilepsy, all documented cases || ||	TRUE	igd	NA	NA	NA	NA	NA	NA	NA	0.0009	3.62e-06	M00054.metabolites	TRUE	reported	jVAItj	textfile	2	TRUE	0.00277573	21.7722
rs2769419	A	G	A	G	0.004	0.00268715	0.4777	0.4592	FALSE	FALSE	FALSE	10	117395006	0.00722352	44889	0.709601	epilepsy, all documented cases || id:ieu-b-8	epilepsy, all documented cases	epilepsy, all documented cases || ||	TRUE	igd	NA	NA	NA	NA	NA	NA	NA	0.0009	6.16e-06	M00054.metabolites	TRUE	reported	jVAItj	textfile	2	TRUE	0.00251832	19.748
rs8006663	A	G	A	G	-0.0046	0.00266739	0.4556	0.46	FALSE	FALSE	FALSE	14	69171003	0.00724835	44889	0.7126	epilepsy, all documented cases || id:ieu-b-8	epilepsy, all documented cases	epilepsy, all documented cases || ||	TRUE	igd	NA	NA	NA	NA	NA	NA	NA	0.0009	3.02e-07	M00054.metabolites	TRUE	reported	jVAItj	textfile	2	TRUE	0.00332778	26.1168
rs6901004	C	G	C	G	-0.0061	0.00274103	0.5742	0.5643	FALSE	TRUE	TRUE	6	111554822	0.0075303	44889	0.715801	epilepsy, all documented cases || id:ieu-b-8	epilepsy, all documented cases	epilepsy, all documented cases || ||	TRUE	igd	NA	NA	NA	NA	NA	NA	NA	0.0009	1.08e-11	M00054.metabolites	TRUE	reported	jVAItj	textfile	2	FALSE	0.00583718	45.9265
rs17114354	A	G	A	G	0.0248	0.00768091	0.9874	0.9704	FALSE	FALSE	FALSE	12	75291946	0.021218	44889	0.717399	epilepsy, all documented cases || id:ieu-b-8	epilepsy, all documented cases	epilepsy, all documented cases || ||	TRUE	igd	NA	NA	NA	NA	NA	NA	NA	0.0053	3.52e-06	M00054.metabolites	TRUE	reported	jVAItj	textfile	2	TRUE	0.00279067	21.8897
rs5997110	T	C	T	C	-0.005	-0.0026266	0.523	0.495	FALSE	FALSE	FALSE	22	27036505	0.00725581	44889	0.7175	epilepsy, all documented cases || id:ieu-b-8	epilepsy, all documented cases	epilepsy, all documented cases || ||	TRUE	igd	NA	NA	NA	NA	NA	NA	NA	0.001	5.73e-07	M00054.metabolites	TRUE	reported	jVAItj	textfile	2	TRUE	0.00318512	24.9936
rs4849291	C	G	C	G	0.0041	0.00259351	0.6092	0.5824	FALSE	TRUE	FALSE	2	114594099	0.00730566	44889	0.7227	epilepsy, all documented cases || id:ieu-b-8	epilepsy, all documented cases	epilepsy, all documented cases || ||	TRUE	igd	NA	NA	NA	NA	NA	NA	NA	0.0009	5.93e-06	M00054.metabolites	TRUE	reported	jVAItj	textfile	2	TRUE	0.00264547	20.7478
rs11804149	T	C	T	C	0.0041	0.00243737	0.4678	0.4666	FALSE	FALSE	FALSE	1	77457748	0.0072975	44889	0.7387	epilepsy, all documented cases || id:ieu-b-8	epilepsy, all documented cases	epilepsy, all documented cases || ||	TRUE	igd	NA	NA	NA	NA	NA	NA	NA	0.0009	4.61e-06	M00054.metabolites	TRUE	reported	jVAItj	textfile	2	TRUE	0.00264547	20.7478
rs4880888	A	G	A	G	-0.0046	0.00228449	0.4785	0.4762	FALSE	FALSE	FALSE	10	1661627	0.00727544	44889	0.7538	epilepsy, all documented cases || id:ieu-b-8	epilepsy, all documented cases	epilepsy, all documented cases || ||	TRUE	igd	NA	NA	NA	NA	NA	NA	NA	0.0009	3.24e-07	M00054.metabolites	TRUE	reported	jVAItj	textfile	2	TRUE	0.00332778	26.1168
rs860916	A	G	A	G	-0.0047	-0.0022383	0.4232	0.4423	FALSE	FALSE	FALSE	18	60665539	0.00726722	44889	0.758399	epilepsy, all documented cases || id:ieu-b-8	epilepsy, all documented cases	epilepsy, all documented cases || ||	TRUE	igd	NA	NA	NA	NA	NA	NA	NA	0.0009	1.51e-07	M00054.metabolites	TRUE	reported	jVAItj	textfile	2	TRUE	0.00347353	27.2646
rs9878578	A	G	A	G	0.0041	0.00223694	0.6016	0.6133	FALSE	FALSE	FALSE	3	8645666	0.00738266	44889	0.7618	epilepsy, all documented cases || id:ieu-b-8	epilepsy, all documented cases	epilepsy, all documented cases || ||	TRUE	igd	NA	NA	NA	NA	NA	NA	NA	0.0009	5.32e-06	M00054.metabolites	TRUE	reported	jVAItj	textfile	2	TRUE	0.00264547	20.7478
rs6110544	T	C	T	C	0.004	0.00218879	0.4394	0.4577	FALSE	FALSE	FALSE	20	15166775	0.00724763	44889	0.7626	epilepsy, all documented cases || id:ieu-b-8	epilepsy, all documented cases	epilepsy, all documented cases || ||	TRUE	igd	NA	NA	NA	NA	NA	NA	NA	0.0009	7.01e-06	M00054.metabolites	TRUE	reported	jVAItj	textfile	2	TRUE	0.00251832	19.748
rs11729831	T	G	T	G	0.004	0.00217558	0.6133	0.5986	FALSE	FALSE	FALSE	4	11735115	0.00734993	44889	0.7673	epilepsy, all documented cases || id:ieu-b-8	epilepsy, all documented cases	epilepsy, all documented cases || ||	TRUE	igd	NA	NA	NA	NA	NA	NA	NA	0.0009	8.61e-06	M00054.metabolites	TRUE	reported	jVAItj	textfile	2	TRUE	0.00251832	19.748
rs6130271	T	C	T	C	-0.004	-0.00216199	0.5352	0.5345	FALSE	FALSE	FALSE	20	41612425	0.00735372	44889	0.768799	epilepsy, all documented cases || id:ieu-b-8	epilepsy, all documented cases	epilepsy, all documented cases || ||	TRUE	igd	NA	NA	NA	NA	NA	NA	NA	0.0009	7.4e-06	M00054.metabolites	TRUE	reported	jVAItj	textfile	2	TRUE	0.00251832	19.748
rs1519309	T	C	T	C	-0.0044	0.00220888	0.6544	0.645	FALSE	FALSE	FALSE	4	187015089	0.00753885	44889	0.7692	epilepsy, all documented cases || id:ieu-b-8	epilepsy, all documented cases	epilepsy, all documented cases || ||	TRUE	igd	NA	NA	NA	NA	NA	NA	NA	0.0009	1.21e-06	M00054.metabolites	TRUE	reported	jVAItj	textfile	2	TRUE	0.00304556	23.8951
rs4684599	T	C	T	C	-0.0042	-0.00218813	0.6319	0.6246	FALSE	FALSE	FALSE	3	8626572	0.00751935	44889	0.770999	epilepsy, all documented cases || id:ieu-b-8	epilepsy, all documented cases	epilepsy, all documented cases || ||	TRUE	igd	NA	NA	NA	NA	NA	NA	NA	0.0009	2.89e-06	M00054.metabolites	TRUE	reported	jVAItj	textfile	2	TRUE	0.00277573	21.7722
rs13056963	T	C	T	C	0.0043	0.00208923	0.4376	0.3955	FALSE	FALSE	FALSE	22	33622667	0.00756966	44889	0.782499	epilepsy, all documented cases || id:ieu-b-8	epilepsy, all documented cases	epilepsy, all documented cases || ||	TRUE	igd	NA	NA	NA	NA	NA	NA	NA	0.0009	5.58e-06	M00054.metabolites	TRUE	reported	jVAItj	textfile	2	TRUE	0.00290909	22.8213
rs1995960	A	G	A	G	-0.0047	0.0020184	0.5949	0.5931	FALSE	FALSE	FALSE	4	142916958	0.00733963	44889	0.7831	epilepsy, all documented cases || id:ieu-b-8	epilepsy, all documented cases	epilepsy, all documented cases || ||	TRUE	igd	NA	NA	NA	NA	NA	NA	NA	0.0009	1.63e-07	M00054.metabolites	TRUE	reported	jVAItj	textfile	2	TRUE	0.00347353	27.2646
rs9610322	A	G	A	G	-0.0043	0.00195849	0.5195	0.5268	FALSE	FALSE	FALSE	22	35980173	0.00722692	44889	0.7863	epilepsy, all documented cases || id:ieu-b-8	epilepsy, all documented cases	epilepsy, all documented cases || ||	TRUE	igd	NA	NA	NA	NA	NA	NA	NA	0.0009	1.12e-06	M00054.metabolites	TRUE	reported	jVAItj	textfile	2	TRUE	0.00290909	22.8213
rs17698249	A	C	A	C	-0.0041	-0.00194713	0.5682	0.5941	FALSE	FALSE	FALSE	16	87319938	0.00734768	44889	0.7914	epilepsy, all documented cases || id:ieu-b-8	epilepsy, all documented cases	epilepsy, all documented cases || ||	TRUE	igd	NA	NA	NA	NA	NA	NA	NA	0.0009	5.5e-06	M00054.metabolites	TRUE	reported	jVAItj	textfile	2	TRUE	0.00264547	20.7478
rs6077611	T	G	T	G	-0.0041	0.00197074	0.4794	0.46	FALSE	FALSE	FALSE	20	9893691	0.00746491	44889	0.7914	epilepsy, all documented cases || id:ieu-b-8	epilepsy, all documented cases	epilepsy, all documented cases || ||	TRUE	igd	NA	NA	NA	NA	NA	NA	NA	0.0009	5.32e-06	M00054.metabolites	TRUE	reported	jVAItj	textfile	2	TRUE	0.00264547	20.7478
rs6537156	T	C	T	C	0.004	-0.00186053	0.4485	0.4533	FALSE	FALSE	FALSE	4	139067202	0.00723943	44889	0.7975	epilepsy, all documented cases || id:ieu-b-8	epilepsy, all documented cases	epilepsy, all documented cases || ||	TRUE	igd	NA	NA	NA	NA	NA	NA	NA	0.0009	8.09e-06	M00054.metabolites	TRUE	reported	jVAItj	textfile	2	TRUE	0.00251832	19.748
rs1871053	A	G	A	G	-0.0044	0.00181865	0.4514	0.4439	FALSE	FALSE	FALSE	11	88476191	0.00724561	44889	0.8017	epilepsy, all documented cases || id:ieu-b-8	epilepsy, all documented cases	epilepsy, all documented cases || ||	TRUE	igd	NA	NA	NA	NA	NA	NA	NA	0.0009	7.68e-07	M00054.metabolites	TRUE	reported	jVAItj	textfile	2	TRUE	0.00304556	23.8951
rs7810390	A	G	A	G	-0.0045	0.00182974	0.5928	0.5794	FALSE	FALSE	FALSE	7	82662097	0.00731896	44889	0.8027	epilepsy, all documented cases || id:ieu-b-8	epilepsy, all documented cases	epilepsy, all documented cases || ||	TRUE	igd	NA	NA	NA	NA	NA	NA	NA	0.0009	5.61e-07	M00054.metabolites	TRUE	reported	jVAItj	textfile	2	TRUE	0.00318512	24.9936
rs2126498	T	G	T	G	-0.0042	-0.00179647	0.6176	0.6231	FALSE	FALSE	FALSE	6	110337209	0.00742341	44889	0.809	epilepsy, all documented cases || id:ieu-b-8	epilepsy, all documented cases	epilepsy, all documented cases || ||	TRUE	igd	TRUE	rs2126498	rs1564078	G	T	C	T	0.0009	2.84e-06	M00054.metabolites	TRUE	reported	jVAItj	textfile	2	TRUE	0.00277573	21.7722
rs719564	A	G	A	G	0.0044	0.00180603	0.6101	0.6446	FALSE	FALSE	FALSE	2	242101368	0.00752513	44889	0.8104	epilepsy, all documented cases || id:ieu-b-8	epilepsy, all documented cases	epilepsy, all documented cases || ||	TRUE	igd	NA	NA	NA	NA	NA	NA	NA	0.0009	1.28e-06	M00054.metabolites	TRUE	reported	jVAItj	textfile	2	TRUE	0.00304556	23.8951
rs8088963	A	G	A	G	0.0044	-0.00178554	0.6387	0.6178	FALSE	FALSE	FALSE	18	59047314	0.00750227	44889	0.8123	epilepsy, all documented cases || id:ieu-b-8	epilepsy, all documented cases	epilepsy, all documented cases || ||	TRUE	igd	NA	NA	NA	NA	NA	NA	NA	0.0009	8.29e-07	M00054.metabolites	TRUE	reported	jVAItj	textfile	2	TRUE	0.00304556	23.8951
rs10927101	A	C	A	C	-0.0046	-0.00175054	0.3738	0.3975	FALSE	FALSE	FALSE	1	244173872	0.00738627	44889	0.8127	epilepsy, all documented cases || id:ieu-b-8	epilepsy, all documented cases	epilepsy, all documented cases || ||	TRUE	igd	NA	NA	NA	NA	NA	NA	NA	0.0009	2.72e-07	M00054.metabolites	TRUE	reported	jVAItj	textfile	2	TRUE	0.00332778	26.1168
rs7246393	A	G	A	G	0.0043	0.0016445	0.5222	0.5182	FALSE	FALSE	FALSE	19	23388805	0.00724448	44889	0.8205	epilepsy, all documented cases || id:ieu-b-8	epilepsy, all documented cases	epilepsy, all documented cases || ||	TRUE	igd	NA	NA	NA	NA	NA	NA	NA	0.0009	1.55e-06	M00054.metabolites	TRUE	reported	jVAItj	textfile	2	TRUE	0.00290909	22.8213
rs7230740	A	C	A	C	0.0044	0.00177944	0.6655	0.6712	FALSE	FALSE	FALSE	18	3636288	0.00787362	44889	0.8214	epilepsy, all documented cases || id:ieu-b-8	epilepsy, all documented cases	epilepsy, all documented cases || ||	TRUE	igd	NA	NA	NA	NA	NA	NA	NA	0.0009	1.56e-06	M00054.metabolites	TRUE	reported	jVAItj	textfile	2	TRUE	0.00304556	23.8951
rs6534667	C	G	C	G	-0.0043	0.00157192	0.4186	0.4102	FALSE	TRUE	FALSE	4	129066488	0.00734541	44889	0.8306	epilepsy, all documented cases || id:ieu-b-8	epilepsy, all documented cases	epilepsy, all documented cases || ||	TRUE	igd	NA	NA	NA	NA	NA	NA	NA	0.0009	1.49e-06	M00054.metabolites	TRUE	reported	jVAItj	textfile	2	TRUE	0.00290909	22.8213
rs10498266	T	G	T	G	0.0043	0.00154505	0.4674	0.4725	FALSE	FALSE	FALSE	14	20692574	0.00725373	44889	0.8316	epilepsy, all documented cases || id:ieu-b-8	epilepsy, all documented cases	epilepsy, all documented cases || ||	TRUE	igd	TRUE	rs10498266	rs17277221	T	G	C	T	0.0009	2.35e-06	M00054.metabolites	TRUE	reported	jVAItj	textfile	2	TRUE	0.00290909	22.8213
rs258763	A	T	A	T	-0.0042	0.00149604	0.5564	0.5429	FALSE	TRUE	TRUE	5	142652361	0.00726235	44889	0.8365	epilepsy, all documented cases || id:ieu-b-8	epilepsy, all documented cases	epilepsy, all documented cases || ||	TRUE	igd	NA	NA	NA	NA	NA	NA	NA	0.0009	2.28e-06	M00054.metabolites	TRUE	reported	jVAItj	textfile	2	FALSE	0.00277573	21.7722
rs6517254	T	C	T	C	-0.0042	-0.00151642	0.3971	0.3756	FALSE	FALSE	FALSE	21	36080290	0.00743344	44889	0.8387	epilepsy, all documented cases || id:ieu-b-8	epilepsy, all documented cases	epilepsy, all documented cases || ||	TRUE	igd	NA	NA	NA	NA	NA	NA	NA	0.0009	3.12e-06	M00054.metabolites	TRUE	reported	jVAItj	textfile	2	TRUE	0.00277573	21.7722
rs428185	T	C	T	C	-0.0045	0.00146	0.5851	0.564	FALSE	FALSE	FALSE	14	48321936	0.00726367	44889	0.8409	epilepsy, all documented cases || id:ieu-b-8	epilepsy, all documented cases	epilepsy, all documented cases || ||	TRUE	igd	NA	NA	NA	NA	NA	NA	NA	0.0009	6.25e-07	M00054.metabolites	TRUE	reported	jVAItj	textfile	2	TRUE	0.00318512	24.9936
rs10931041	T	C	T	C	-0.0042	-0.00144906	0.5756	0.5661	FALSE	FALSE	FALSE	2	183685562	0.00735564	44889	0.8436	epilepsy, all documented cases || id:ieu-b-8	epilepsy, all documented cases	epilepsy, all documented cases || ||	TRUE	igd	NA	NA	NA	NA	NA	NA	NA	0.0009	3.36e-06	M00054.metabolites	TRUE	reported	jVAItj	textfile	2	TRUE	0.00277573	21.7722
rs2868072	A	G	A	G	0.004	0.0013935	0.4829	0.4854	FALSE	FALSE	FALSE	15	39605726	0.00722019	44889	0.8469	epilepsy, all documented cases || id:ieu-b-8	epilepsy, all documented cases	epilepsy, all documented cases || ||	TRUE	igd	NA	NA	NA	NA	NA	NA	NA	0.0009	9.04e-06	M00054.metabolites	TRUE	reported	jVAItj	textfile	2	TRUE	0.00251832	19.748
rs699856	T	C	T	C	0.004	0.00141737	0.3661	0.3795	FALSE	FALSE	FALSE	1	75089136	0.00742078	44889	0.8488	epilepsy, all documented cases || id:ieu-b-8	epilepsy, all documented cases	epilepsy, all documented cases || ||	TRUE	igd	NA	NA	NA	NA	NA	NA	NA	0.0009	8.01e-06	M00054.metabolites	TRUE	reported	jVAItj	textfile	2	TRUE	0.00251832	19.748
rs7009696	T	C	T	C	0.0041	0.0014471	0.6243	0.6195	FALSE	FALSE	FALSE	8	72731717	0.00765659	44889	0.85	epilepsy, all documented cases || id:ieu-b-8	epilepsy, all documented cases	epilepsy, all documented cases || ||	TRUE	igd	NA	NA	NA	NA	NA	NA	NA	0.0009	6.17e-06	M00054.metabolites	TRUE	reported	jVAItj	textfile	2	TRUE	0.00264547	20.7478
rs2520117	A	G	A	G	0.0045	0.00133123	0.4545	0.4598	FALSE	FALSE	FALSE	16	26576299	0.00723496	44889	0.8539	epilepsy, all documented cases || id:ieu-b-8	epilepsy, all documented cases	epilepsy, all documented cases || ||	TRUE	igd	NA	NA	NA	NA	NA	NA	NA	0.0009	5.06e-07	M00054.metabolites	TRUE	reported	jVAItj	textfile	2	TRUE	0.00318512	24.9936
rs9989564	A	G	A	G	-0.0042	-0.00119532	0.5142	0.5064	FALSE	FALSE	FALSE	18	41305359	0.00720073	44889	0.868	epilepsy, all documented cases || id:ieu-b-8	epilepsy, all documented cases	epilepsy, all documented cases || ||	TRUE	igd	NA	NA	NA	NA	NA	NA	NA	0.0009	3.1e-06	M00054.metabolites	TRUE	reported	jVAItj	textfile	2	TRUE	0.00277573	21.7722
rs9541214	T	C	T	C	-0.0042	0.00126031	0.653	0.6646	FALSE	FALSE	FALSE	13	35112824	0.00763826	44889	0.8689	epilepsy, all documented cases || id:ieu-b-8	epilepsy, all documented cases	epilepsy, all documented cases || ||	TRUE	igd	NA	NA	NA	NA	NA	NA	NA	0.0009	3.8e-06	M00054.metabolites	TRUE	reported	jVAItj	textfile	2	TRUE	0.00277573	21.7722
rs2063601	A	C	A	C	-0.0107	-0.00139617	0.2487	0.2254	FALSE	FALSE	FALSE	6	78578306	0.00861832	44889	0.8711	epilepsy, all documented cases || id:ieu-b-8	epilepsy, all documented cases	epilepsy, all documented cases || ||	TRUE	igd	NA	NA	NA	NA	NA	NA	NA	0.0023	5.24e-06	M00054.metabolites	TRUE	reported	jVAItj	textfile	2	TRUE	0.00275857	21.6372
rs2662269	A	C	A	C	0.0045	0.00120611	0.417	0.3851	FALSE	FALSE	FALSE	5	98076517	0.00744514	44889	0.8717	epilepsy, all documented cases || id:ieu-b-8	epilepsy, all documented cases	epilepsy, all documented cases || ||	TRUE	igd	NA	NA	NA	NA	NA	NA	NA	0.0009	7.12e-07	M00054.metabolites	TRUE	reported	jVAItj	textfile	2	TRUE	0.00318512	24.9936
rs3851229	T	C	T	C	0.0045	0.0011929	0.43	0.4403	FALSE	FALSE	FALSE	6	111854660	0.00745565	44889	0.8728	epilepsy, all documented cases || id:ieu-b-8	epilepsy, all documented cases	epilepsy, all documented cases || ||	TRUE	igd	NA	NA	NA	NA	NA	NA	NA	0.0009	4.5e-07	M00054.metabolites	TRUE	reported	jVAItj	textfile	2	TRUE	0.00318512	24.9936
rs6747650	A	G	A	G	-0.0041	-0.000971069	0.5825	0.593	FALSE	FALSE	FALSE	2	3451507	0.00735658	44889	0.8952	epilepsy, all documented cases || id:ieu-b-8	epilepsy, all documented cases	epilepsy, all documented cases || ||	TRUE	igd	NA	NA	NA	NA	NA	NA	NA	0.0009	4.36e-06	M00054.metabolites	TRUE	reported	jVAItj	textfile	2	TRUE	0.00264547	20.7478
rs9543391	T	G	T	G	0.0041	0.000767691	0.3993	0.3892	FALSE	FALSE	FALSE	13	74115140	0.00738165	44889	0.917	epilepsy, all documented cases || id:ieu-b-8	epilepsy, all documented cases	epilepsy, all documented cases || ||	TRUE	igd	NA	NA	NA	NA	NA	NA	NA	0.0009	6.39e-06	M00054.metabolites	TRUE	reported	jVAItj	textfile	2	TRUE	0.00264547	20.7478
rs2834164	A	C	A	C	-0.0045	-0.000713823	0.5041	0.508	FALSE	FALSE	FALSE	21	34621948	0.00721033	44889	0.9209	epilepsy, all documented cases || id:ieu-b-8	epilepsy, all documented cases	epilepsy, all documented cases || ||	TRUE	igd	NA	NA	NA	NA	NA	NA	NA	0.0009	4.76e-07	M00054.metabolites	TRUE	reported	jVAItj	textfile	2	TRUE	0.00318512	24.9936
rs1418942	A	C	A	C	-0.004	0.000644227	0.5751	0.6055	FALSE	FALSE	FALSE	20	58164306	0.00740491	44889	0.9303	epilepsy, all documented cases || id:ieu-b-8	epilepsy, all documented cases	epilepsy, all documented cases || ||	TRUE	igd	NA	NA	NA	NA	NA	NA	NA	0.0009	7.13e-06	M00054.metabolites	TRUE	reported	jVAItj	textfile	2	TRUE	0.00251832	19.748
rs10822056	T	C	T	C	0.0042	0.000552882	0.5141	0.5118	FALSE	FALSE	FALSE	10	64514111	0.00727476	44889	0.939	epilepsy, all documented cases || id:ieu-b-8	epilepsy, all documented cases	epilepsy, all documented cases || ||	TRUE	igd	NA	NA	NA	NA	NA	NA	NA	0.0009	2.65e-06	M00054.metabolites	TRUE	reported	jVAItj	textfile	2	TRUE	0.00277573	21.7722
rs603446	T	C	T	C	0.0051	-0.00056531	0.4448	0.4336	FALSE	FALSE	FALSE	11	116654435	0.00753746	44889	0.94	epilepsy, all documented cases || id:ieu-b-8	epilepsy, all documented cases	epilepsy, all documented cases || ||	TRUE	igd	NA	NA	NA	NA	NA	NA	NA	0.0009	1.38e-08	M00054.metabolites	TRUE	reported	jVAItj	textfile	2	TRUE	0.0040874	32.1029
rs3751181	A	G	A	G	0.0041	-0.000511489	0.6085	0.5866	FALSE	FALSE	FALSE	12	125626535	0.00730699	44889	0.9445	epilepsy, all documented cases || id:ieu-b-8	epilepsy, all documented cases	epilepsy, all documented cases || ||	TRUE	igd	NA	NA	NA	NA	NA	NA	NA	0.0009	5.19e-06	M00054.metabolites	TRUE	reported	jVAItj	textfile	2	TRUE	0.00264547	20.7478
rs201262	T	G	T	G	0.0047	-0.000490328	0.5563	0.5549	FALSE	FALSE	FALSE	6	9987615	0.00731833	44889	0.9468	epilepsy, all documented cases || id:ieu-b-8	epilepsy, all documented cases	epilepsy, all documented cases || ||	TRUE	igd	NA	NA	NA	NA	NA	NA	NA	0.0009	1.36e-07	M00054.metabolites	TRUE	reported	jVAItj	textfile	2	TRUE	0.00347353	27.2646
rs2091289	A	G	A	G	0.0043	0.000456245	0.5943	0.623	FALSE	FALSE	FALSE	11	112187392	0.00747942	44889	0.9515	epilepsy, all documented cases || id:ieu-b-8	epilepsy, all documented cases	epilepsy, all documented cases || ||	TRUE	igd	NA	NA	NA	NA	NA	NA	NA	0.0009	1.5e-06	M00054.metabolites	TRUE	reported	jVAItj	textfile	2	TRUE	0.00290909	22.8213
rs875184	T	C	T	C	-0.0041	0.000428857	0.403	0.3848	FALSE	FALSE	FALSE	5	170124362	0.00739409	44889	0.9539	epilepsy, all documented cases || id:ieu-b-8	epilepsy, all documented cases	epilepsy, all documented cases || ||	TRUE	igd	NA	NA	NA	NA	NA	NA	NA	0.0009	5.69e-06	M00054.metabolites	TRUE	reported	jVAItj	textfile	2	TRUE	0.00264547	20.7478
rs826056	T	C	T	C	-0.0048	0.000388921	0.4773	0.4879	FALSE	FALSE	FALSE	11	73799300	0.00720225	44889	0.9571	epilepsy, all documented cases || id:ieu-b-8	epilepsy, all documented cases	epilepsy, all documented cases || ||	TRUE	igd	NA	NA	NA	NA	NA	NA	NA	0.0009	5.79e-08	M00054.metabolites	TRUE	reported	jVAItj	textfile	2	TRUE	0.00362237	28.4372
rs13008096	A	C	A	C	-0.0042	0.000219817	0.4038	0.4105	FALSE	FALSE	FALSE	2	62792689	0.00732725	44889	0.976	epilepsy, all documented cases || id:ieu-b-8	epilepsy, all documented cases	epilepsy, all documented cases || ||	TRUE	igd	NA	NA	NA	NA	NA	NA	NA	0.0009	3.32e-06	M00054.metabolites	TRUE	reported	jVAItj	textfile	2	TRUE	0.00277573	21.7722
rs2216061	A	C	A	C	0.0043	0.000180433	0.512	0.4962	FALSE	FALSE	FALSE	16	52914547	0.00721733	44889	0.9798	epilepsy, all documented cases || id:ieu-b-8	epilepsy, all documented cases	epilepsy, all documented cases || ||	TRUE	igd	NA	NA	NA	NA	NA	NA	NA	0.0009	2.21e-06	M00054.metabolites	TRUE	reported	jVAItj	textfile	2	TRUE	0.00290909	22.8213
rs1373962	T	C	T	C	0.005	0.000125068	0.5973	0.5775	FALSE	FALSE	FALSE	5	83527862	0.00735693	44889	0.9864	epilepsy, all documented cases || id:ieu-b-8	epilepsy, all documented cases	epilepsy, all documented cases || ||	TRUE	igd	NA	NA	NA	NA	NA	NA	NA	0.0009	2.71e-08	M00054.metabolites	TRUE	reported	jVAItj	textfile	2	TRUE	0.00392931	30.8563
rs9464137	A	C	A	C	0.0041	9.41e-05	0.5592	0.553	FALSE	FALSE	FALSE	6	54669826	0.00724	44889	0.9894	epilepsy, all documented cases || id:ieu-b-8	epilepsy, all documented cases	epilepsy, all documented cases || ||	TRUE	igd	NA	NA	NA	NA	NA	NA	NA	0.0009	4.45e-06	M00054.metabolites	TRUE	reported	jVAItj	textfile	2	TRUE	0.00264547	20.7478
rs4768741	C	G	C	G	-0.015	0.0154029	0.9153	0.8922	FALSE	TRUE	FALSE	12	47070105	0.0117669	44889	0.1906	epilepsy, all documented cases || id:ieu-b-8	epilepsy, all documented cases	epilepsy, all documented cases || ||	TRUE	igd	NA	NA	NA	NA	NA	NA	NA	0.0032	3.52e-06	M00059.metabolites	TRUE	reported	aZjFRo	textfile	2	TRUE	0.0028005	21.967
rs2176664	T	C	T	C	-0.0059	0.00821819	0.2846	0.2909	FALSE	FALSE	FALSE	17	12519871	0.0082678	44889	0.32	epilepsy, all documented cases || id:ieu-b-8	epilepsy, all documented cases	epilepsy, all documented cases || ||	TRUE	igd	NA	NA	NA	NA	NA	NA	NA	0.0012	2.03e-06	M00059.metabolites	TRUE	reported	aZjFRo	textfile	2	TRUE	0.00308016	24.1674
rs1527683	T	C	T	C	0.0061	0.0065686	0.8	0.8048	FALSE	FALSE	FALSE	1	74822937	0.00917403	44889	0.4741	epilepsy, all documented cases || id:ieu-b-8	epilepsy, all documented cases	epilepsy, all documented cases || ||	TRUE	igd	NA	NA	NA	NA	NA	NA	NA	0.0013	2.17e-06	M00059.metabolites	TRUE	reported	aZjFRo	textfile	2	TRUE	0.00280623	22.0121
rs1071988	A	G	A	G	-0.0097	0.00202982	0.788	0.7986	FALSE	FALSE	FALSE	4	9974638	0.0089815	44889	0.8211	epilepsy, all documented cases || id:ieu-b-8	epilepsy, all documented cases	epilepsy, all documented cases || ||	TRUE	igd	NA	NA	NA	NA	NA	NA	NA	0.0013	1.78e-14	M00059.metabolites	TRUE	reported	aZjFRo	textfile	2	TRUE	0.00706559	55.6603
rs6820011	T	G	T	G	-0.0051	0.0259006	0.5152	0.5111	FALSE	FALSE	FALSE	4	167390955	0.00723681	44889	0.000345502	epilepsy, all documented cases || id:ieu-b-8	epilepsy, all documented cases	epilepsy, all documented cases || ||	TRUE	igd	NA	NA	NA	NA	NA	NA	NA	0.0009	1.18e-08	M00060.metabolites	TRUE	reported	1jHUTz	textfile	2	TRUE	0.0040874	32.1029
rs720816	A	G	A	G	0.004	0.0243504	0.5425	0.5356	FALSE	FALSE	FALSE	7	41775748	0.00730806	44889	0.0008627	epilepsy, all documented cases || id:ieu-b-8	epilepsy, all documented cases	epilepsy, all documented cases || ||	TRUE	igd	NA	NA	NA	NA	NA	NA	NA	0.0009	7.76e-06	M00060.metabolites	TRUE	reported	1jHUTz	textfile	2	TRUE	0.00251832	19.748
rs11183620	A	G	A	G	0.0041	0.0201165	0.4676	0.487	FALSE	FALSE	FALSE	12	47212370	0.00720249	44889	0.00522697	epilepsy, all documented cases || id:ieu-b-8	epilepsy, all documented cases	epilepsy, all documented cases || ||	TRUE	igd	NA	NA	NA	NA	NA	NA	NA	0.0009	4.68e-06	M00060.metabolites	TRUE	reported	1jHUTz	textfile	2	TRUE	0.00264547	20.7478
rs17173197	T	C	T	C	-0.0044	-0.0209311	0.3872	0.3843	FALSE	FALSE	FALSE	7	151268920	0.00768395	44889	0.00644896	epilepsy, all documented cases || id:ieu-b-8	epilepsy, all documented cases	epilepsy, all documented cases || ||	TRUE	igd	NA	NA	NA	NA	NA	NA	NA	0.0009	2.46e-06	M00060.metabolites	TRUE	reported	1jHUTz	textfile	2	TRUE	0.00304556	23.8951
rs6588636	T	C	T	C	-0.004	0.0190741	0.611	0.6015	FALSE	FALSE	FALSE	1	56946799	0.00735315	44889	0.00948593	epilepsy, all documented cases || id:ieu-b-8	epilepsy, all documented cases	epilepsy, all documented cases || ||	TRUE	igd	NA	NA	NA	NA	NA	NA	NA	0.0009	9.94e-06	M00060.metabolites	TRUE	reported	1jHUTz	textfile	2	TRUE	0.00251832	19.748
rs618001	T	C	T	C	0.0041	0.018904	0.5857	0.582	FALSE	FALSE	FALSE	11	85756362	0.00731014	44889	0.00969907	epilepsy, all documented cases || id:ieu-b-8	epilepsy, all documented cases	epilepsy, all documented cases || ||	TRUE	igd	NA	NA	NA	NA	NA	NA	NA	0.0009	4.18e-06	M00060.metabolites	TRUE	reported	1jHUTz	textfile	2	TRUE	0.00264547	20.7478
rs2624695	T	C	T	C	-0.004	0.0190011	0.5102	0.4792	FALSE	FALSE	FALSE	10	44549767	0.00742519	44889	0.0104901	epilepsy, all documented cases || id:ieu-b-8	epilepsy, all documented cases	epilepsy, all documented cases || ||	TRUE	igd	NA	NA	NA	NA	NA	NA	NA	0.0009	8.94e-06	M00060.metabolites	TRUE	reported	1jHUTz	textfile	2	TRUE	0.00251832	19.748
rs4331020	A	G	A	G	-0.0045	-0.019032	0.3856	0.3706	FALSE	FALSE	FALSE	10	104102331	0.00745769	44889	0.01071	epilepsy, all documented cases || id:ieu-b-8	epilepsy, all documented cases	epilepsy, all documented cases || ||	TRUE	igd	NA	NA	NA	NA	NA	NA	NA	0.0009	5.44e-07	M00060.metabolites	TRUE	reported	1jHUTz	textfile	2	TRUE	0.00318512	24.9936
rs1440581	T	C	T	C	-0.0081	-0.0175035	0.4592	0.4682	FALSE	FALSE	FALSE	4	89226422	0.00728706	44889	0.01629	epilepsy, all documented cases || id:ieu-b-8	epilepsy, all documented cases	epilepsy, all documented cases || ||	TRUE	igd	NA	NA	NA	NA	NA	NA	NA	0.0009	1.44e-19	M00060.metabolites	TRUE	reported	1jHUTz	textfile	2	TRUE	0.0102467	80.9793
rs7669967	A	G	A	G	0.004	0.0179987	0.6167	0.6069	FALSE	FALSE	FALSE	4	156049070	0.00773805	44889	0.02	epilepsy, all documented cases || id:ieu-b-8	epilepsy, all documented cases	epilepsy, all documented cases || ||	TRUE	igd	NA	NA	NA	NA	NA	NA	NA	0.0009	6.83e-06	M00060.metabolites	TRUE	reported	1jHUTz	textfile	2	TRUE	0.00251832	19.748
rs1884639	T	C	T	C	0.0047	0.0181455	0.3865	0.3429	FALSE	FALSE	FALSE	20	725991	0.00780788	44889	0.0201099	epilepsy, all documented cases || id:ieu-b-8	epilepsy, all documented cases	epilepsy, all documented cases || ||	TRUE	igd	TRUE	rs1884639	rs6107866	T	C	G	T	0.0009	2.32e-07	M00060.metabolites	TRUE	reported	1jHUTz	textfile	2	TRUE	0.00347353	27.2646
rs7915	A	C	A	C	-0.0049	0.017205	0.6374	0.6234	FALSE	FALSE	FALSE	15	41106485	0.00747719	44889	0.0213998	epilepsy, all documented cases || id:ieu-b-8	epilepsy, all documented cases	epilepsy, all documented cases || ||	TRUE	igd	NA	NA	NA	NA	NA	NA	NA	0.0009	5.82e-08	M00060.metabolites	TRUE	reported	1jHUTz	textfile	2	TRUE	0.0037743	29.6344
rs10763843	A	G	A	G	-0.0042	-0.0161993	0.4283	0.4319	FALSE	FALSE	FALSE	10	31158591	0.00726751	44889	0.0258399	epilepsy, all documented cases || id:ieu-b-8	epilepsy, all documented cases	epilepsy, all documented cases || ||	TRUE	igd	NA	NA	NA	NA	NA	NA	NA	0.0009	3.45e-06	M00060.metabolites	TRUE	reported	1jHUTz	textfile	2	TRUE	0.00277573	21.7722
rs2302423	A	G	A	G	0.0042	-0.0155766	0.55	0.5462	FALSE	FALSE	FALSE	11	22868937	0.00734744	44889	0.0339899	epilepsy, all documented cases || id:ieu-b-8	epilepsy, all documented cases	epilepsy, all documented cases || ||	TRUE	igd	NA	NA	NA	NA	NA	NA	NA	0.0009	2.82e-06	M00060.metabolites	TRUE	reported	1jHUTz	textfile	2	TRUE	0.00277573	21.7722
rs1025466	T	C	T	C	-0.0041	-0.0154198	0.4062	0.4311	FALSE	FALSE	FALSE	5	159333536	0.00730105	44889	0.0347096	epilepsy, all documented cases || id:ieu-b-8	epilepsy, all documented cases	epilepsy, all documented cases || ||	TRUE	igd	NA	NA	NA	NA	NA	NA	NA	0.0009	6.25e-06	M00060.metabolites	TRUE	reported	1jHUTz	textfile	2	TRUE	0.00264547	20.7478
rs8131355	A	G	A	G	-0.0041	0.0152214	0.5488	0.5403	FALSE	FALSE	FALSE	21	40867016	0.00723105	44889	0.0352996	epilepsy, all documented cases || id:ieu-b-8	epilepsy, all documented cases	epilepsy, all documented cases || ||	TRUE	igd	NA	NA	NA	NA	NA	NA	NA	0.0009	5.68e-06	M00060.metabolites	TRUE	reported	1jHUTz	textfile	2	TRUE	0.00264547	20.7478
rs7301176	T	C	T	C	0.0043	-0.0152543	0.4603	0.4475	FALSE	FALSE	FALSE	12	48790991	0.00734084	44889	0.0377199	epilepsy, all documented cases || id:ieu-b-8	epilepsy, all documented cases	epilepsy, all documented cases || ||	TRUE	igd	NA	NA	NA	NA	NA	NA	NA	0.0009	1.86e-06	M00060.metabolites	TRUE	reported	1jHUTz	textfile	2	TRUE	0.00290909	22.8213
rs17238008	T	C	T	C	-0.0115	0.0325259	0.9385	0.9405	FALSE	FALSE	FALSE	4	59729160	0.0157282	44889	0.0386296	epilepsy, all documented cases || id:ieu-b-8	epilepsy, all documented cases	epilepsy, all documented cases || ||	TRUE	igd	NA	NA	NA	NA	NA	NA	NA	0.0024	1.43e-06	M00060.metabolites	TRUE	reported	1jHUTz	textfile	2	TRUE	0.00292598	22.9542
rs891878	T	G	T	G	-0.0041	-0.0148209	0.4844	0.4833	FALSE	FALSE	FALSE	2	1992624	0.00719463	44889	0.0393704	epilepsy, all documented cases || id:ieu-b-8	epilepsy, all documented cases	epilepsy, all documented cases || ||	TRUE	igd	NA	NA	NA	NA	NA	NA	NA	0.0009	6.03e-06	M00060.metabolites	TRUE	reported	1jHUTz	textfile	2	TRUE	0.00264547	20.7478
rs11999261	A	T	A	T	-0.0087	-0.0254901	0.0943	0.0927	FALSE	TRUE	FALSE	9	107764475	0.0127323	44889	0.0452699	epilepsy, all documented cases || id:ieu-b-8	epilepsy, all documented cases	epilepsy, all documented cases || ||	TRUE	igd	NA	NA	NA	NA	NA	NA	NA	0.0017	6.56e-07	M00060.metabolites	TRUE	reported	1jHUTz	textfile	2	TRUE	0.00333627	26.1836
rs1334318	A	G	A	G	0.0044	-0.01494	0.3572	0.37	FALSE	FALSE	FALSE	6	97079610	0.00752264	44889	0.0470804	epilepsy, all documented cases || id:ieu-b-8	epilepsy, all documented cases	epilepsy, all documented cases || ||	TRUE	igd	NA	NA	NA	NA	NA	NA	NA	0.0009	1.01e-06	M00060.metabolites	TRUE	reported	1jHUTz	textfile	2	TRUE	0.00304556	23.8951
rs1564480	A	G	A	G	0.0045	-0.0142335	0.4765	0.4808	FALSE	FALSE	FALSE	8	21402658	0.00719592	44889	0.0478895	epilepsy, all documented cases || id:ieu-b-8	epilepsy, all documented cases	epilepsy, all documented cases || ||	TRUE	igd	NA	NA	NA	NA	NA	NA	NA	0.0009	6.68e-07	M00060.metabolites	TRUE	reported	1jHUTz	textfile	2	TRUE	0.00318512	24.9936
rs4077470	T	C	T	C	-0.0045	0.0141977	0.5403	0.5598	FALSE	FALSE	FALSE	12	5596812	0.00725114	44889	0.0501695	epilepsy, all documented cases || id:ieu-b-8	epilepsy, all documented cases	epilepsy, all documented cases || ||	TRUE	igd	NA	NA	NA	NA	NA	NA	NA	0.0009	4.65e-07	M00060.metabolites	TRUE	reported	1jHUTz	textfile	2	TRUE	0.00318512	24.9936
rs1999120	A	G	A	G	-0.0041	-0.0142033	0.5692	0.5572	FALSE	FALSE	FALSE	6	158900185	0.0072577	44889	0.0503698	epilepsy, all documented cases || id:ieu-b-8	epilepsy, all documented cases	epilepsy, all documented cases || ||	TRUE	igd	NA	NA	NA	NA	NA	NA	NA	0.0009	4.04e-06	M00060.metabolites	TRUE	reported	1jHUTz	textfile	2	TRUE	0.00264547	20.7478
rs2834803	A	G	A	G	0.004	-0.0139306	0.5707	0.5776	FALSE	FALSE	FALSE	21	36518018	0.00732417	44889	0.0571097	epilepsy, all documented cases || id:ieu-b-8	epilepsy, all documented cases	epilepsy, all documented cases || ||	TRUE	igd	NA	NA	NA	NA	NA	NA	NA	0.0009	8.13e-06	M00060.metabolites	TRUE	reported	1jHUTz	textfile	2	TRUE	0.00251832	19.748
rs11657125	T	C	T	C	0.0041	-0.0137214	0.5604	0.572	FALSE	FALSE	FALSE	17	66767551	0.00746944	44889	0.0661394	epilepsy, all documented cases || id:ieu-b-8	epilepsy, all documented cases	epilepsy, all documented cases || ||	TRUE	igd	NA	NA	NA	NA	NA	NA	NA	0.0009	5.71e-06	M00060.metabolites	TRUE	reported	1jHUTz	textfile	2	TRUE	0.00264547	20.7478
rs3102519	A	G	A	G	0.0048	0.0135317	0.375	0.3827	FALSE	FALSE	FALSE	8	96791410	0.00741056	44889	0.0677798	epilepsy, all documented cases || id:ieu-b-8	epilepsy, all documented cases	epilepsy, all documented cases || ||	TRUE	igd	NA	NA	NA	NA	NA	NA	NA	0.0009	7.83e-08	M00060.metabolites	TRUE	reported	1jHUTz	textfile	2	TRUE	0.00362237	28.4372
rs9289408	T	C	T	C	0.0047	-0.0132344	0.4701	0.4912	FALSE	FALSE	FALSE	3	131606610	0.00724778	44889	0.0678094	epilepsy, all documented cases || id:ieu-b-8	epilepsy, all documented cases	epilepsy, all documented cases || ||	TRUE	igd	NA	NA	NA	NA	NA	NA	NA	0.0009	2.45e-07	M00060.metabolites	TRUE	reported	1jHUTz	textfile	2	TRUE	0.00347353	27.2646
rs2722276	A	G	A	G	0.0048	-0.0131473	0.523	0.5126	FALSE	FALSE	FALSE	7	37989178	0.007204	44889	0.0680299	epilepsy, all documented cases || id:ieu-b-8	epilepsy, all documented cases	epilepsy, all documented cases || ||	TRUE	igd	NA	NA	NA	NA	NA	NA	NA	0.0009	8.7e-08	M00060.metabolites	TRUE	reported	1jHUTz	textfile	2	TRUE	0.00362237	28.4372
rs2471650	T	C	T	C	-0.0048	-0.0126335	0.5252	0.5407	FALSE	FALSE	FALSE	12	75578076	0.00723981	44889	0.0809506	epilepsy, all documented cases || id:ieu-b-8	epilepsy, all documented cases	epilepsy, all documented cases || ||	TRUE	igd	NA	NA	NA	NA	NA	NA	NA	0.0009	1.16e-07	M00060.metabolites	TRUE	reported	1jHUTz	textfile	2	TRUE	0.00362237	28.4372
rs631750	T	C	T	C	0.0041	-0.0129858	0.3544	0.3584	FALSE	FALSE	FALSE	12	4075855	0.00749756	44889	0.0832396	epilepsy, all documented cases || id:ieu-b-8	epilepsy, all documented cases	epilepsy, all documented cases || ||	TRUE	igd	NA	NA	NA	NA	NA	NA	NA	0.0009	7.51e-06	M00060.metabolites	TRUE	reported	1jHUTz	textfile	2	TRUE	0.00264547	20.7478
rs7825809	T	C	T	C	-0.0047	0.0126764	0.4319	0.4083	FALSE	FALSE	FALSE	8	93190822	0.00736572	44889	0.0852295	epilepsy, all documented cases || id:ieu-b-8	epilepsy, all documented cases	epilepsy, all documented cases || ||	TRUE	igd	NA	NA	NA	NA	NA	NA	NA	0.0009	1.55e-07	M00060.metabolites	TRUE	reported	1jHUTz	textfile	2	TRUE	0.00347353	27.2646
rs13165077	A	G	A	G	0.0041	-0.0130314	0.3821	0.3629	FALSE	FALSE	FALSE	5	120806354	0.00761178	44889	0.08683	epilepsy, all documented cases || id:ieu-b-8	epilepsy, all documented cases	epilepsy, all documented cases || ||	TRUE	igd	NA	NA	NA	NA	NA	NA	NA	0.0009	8.98e-06	M00060.metabolites	TRUE	reported	1jHUTz	textfile	2	TRUE	0.00264547	20.7478
rs7513382	T	G	T	G	-0.004	-0.0120494	0.5171	0.5209	FALSE	FALSE	FALSE	1	160372109	0.0072109	44889	0.0946608	epilepsy, all documented cases || id:ieu-b-8	epilepsy, all documented cases	epilepsy, all documented cases || ||	TRUE	igd	NA	NA	NA	NA	NA	NA	NA	0.0009	7.05e-06	M00060.metabolites	TRUE	reported	1jHUTz	textfile	2	TRUE	0.00251832	19.748
rs4726308	T	G	T	G	-0.0042	-0.0122389	0.3944	0.4049	FALSE	FALSE	FALSE	7	153290520	0.00732432	44889	0.0947502	epilepsy, all documented cases || id:ieu-b-8	epilepsy, all documented cases	epilepsy, all documented cases || ||	TRUE	igd	NA	NA	NA	NA	NA	NA	NA	0.0009	3.35e-06	M00060.metabolites	TRUE	reported	1jHUTz	textfile	2	TRUE	0.00277573	21.7722
rs9322464	T	C	T	C	0.004	0.0119371	0.47	0.4591	FALSE	FALSE	FALSE	6	154748630	0.00724338	44889	0.0994008	epilepsy, all documented cases || id:ieu-b-8	epilepsy, all documented cases	epilepsy, all documented cases || ||	TRUE	igd	NA	NA	NA	NA	NA	NA	NA	0.0009	8.27e-06	M00060.metabolites	TRUE	reported	1jHUTz	textfile	2	TRUE	0.00251832	19.748
rs3924223	A	G	A	G	-0.0041	-0.012339	0.549	0.5493	FALSE	FALSE	FALSE	1	222079194	0.0075009	44889	0.1	epilepsy, all documented cases || id:ieu-b-8	epilepsy, all documented cases	epilepsy, all documented cases || ||	TRUE	igd	NA	NA	NA	NA	NA	NA	NA	0.0009	6.18e-06	M00060.metabolites	TRUE	reported	1jHUTz	textfile	2	TRUE	0.00264547	20.7478
rs10973683	A	C	A	C	-0.0041	0.0120355	0.4002	0.4006	FALSE	FALSE	FALSE	9	38151268	0.00734321	44889	0.1012	epilepsy, all documented cases || id:ieu-b-8	epilepsy, all documented cases	epilepsy, all documented cases || ||	TRUE	igd	NA	NA	NA	NA	NA	NA	NA	0.0009	6.54e-06	M00060.metabolites	TRUE	reported	1jHUTz	textfile	2	TRUE	0.00264547	20.7478
rs10887020	T	C	T	C	0.004	0.011482	0.5133	0.504	FALSE	FALSE	FALSE	10	123663288	0.00722592	44889	0.112	epilepsy, all documented cases || id:ieu-b-8	epilepsy, all documented cases	epilepsy, all documented cases || ||	TRUE	igd	NA	NA	NA	NA	NA	NA	NA	0.0009	7.29e-06	M00060.metabolites	TRUE	reported	1jHUTz	textfile	2	TRUE	0.00251832	19.748
rs11124743	A	G	A	G	0.0043	-0.0118913	0.6354	0.6398	FALSE	FALSE	FALSE	2	40725639	0.00751661	44889	0.1137	epilepsy, all documented cases || id:ieu-b-8	epilepsy, all documented cases	epilepsy, all documented cases || ||	TRUE	igd	NA	NA	NA	NA	NA	NA	NA	0.0009	1.91e-06	M00060.metabolites	TRUE	reported	1jHUTz	textfile	2	TRUE	0.00290909	22.8213
rs9559495	C	G	C	G	0.0045	-0.0111583	0.4844	0.4918	FALSE	TRUE	TRUE	13	109750926	0.00721288	44889	0.1218	epilepsy, all documented cases || id:ieu-b-8	epilepsy, all documented cases	epilepsy, all documented cases || ||	TRUE	igd	NA	NA	NA	NA	NA	NA	NA	0.0009	4.07e-07	M00060.metabolites	TRUE	reported	1jHUTz	textfile	2	FALSE	0.00318512	24.9936
rs242082	T	C	T	C	0.0048	0.011732	0.3867	0.3864	FALSE	FALSE	FALSE	22	33224439	0.00764796	44889	0.125	epilepsy, all documented cases || id:ieu-b-8	epilepsy, all documented cases	epilepsy, all documented cases || ||	TRUE	igd	NA	NA	NA	NA	NA	NA	NA	0.0009	1.38e-07	M00060.metabolites	TRUE	reported	1jHUTz	textfile	2	TRUE	0.00362237	28.4372
rs8003702	T	G	T	G	0.0042	0.0110088	0.536	0.5382	FALSE	FALSE	FALSE	14	25787602	0.00724261	44889	0.1285	epilepsy, all documented cases || id:ieu-b-8	epilepsy, all documented cases	epilepsy, all documented cases || ||	TRUE	igd	NA	NA	NA	NA	NA	NA	NA	0.0009	2.45e-06	M00060.metabolites	TRUE	reported	1jHUTz	textfile	2	TRUE	0.00277573	21.7722
rs1541245	T	C	T	C	-0.0048	-0.0109473	0.5318	0.5221	FALSE	FALSE	FALSE	1	164950128	0.00726914	44889	0.1322	epilepsy, all documented cases || id:ieu-b-8	epilepsy, all documented cases	epilepsy, all documented cases || ||	TRUE	igd	NA	NA	NA	NA	NA	NA	NA	0.0009	7.99e-08	M00060.metabolites	TRUE	reported	1jHUTz	textfile	2	TRUE	0.00362237	28.4372
rs7574695	T	C	T	C	-0.0041	0.0108206	0.4769	0.4836	FALSE	FALSE	FALSE	2	33953186	0.00729151	44889	0.1378	epilepsy, all documented cases || id:ieu-b-8	epilepsy, all documented cases	epilepsy, all documented cases || ||	TRUE	igd	NA	NA	NA	NA	NA	NA	NA	0.0009	5.97e-06	M00060.metabolites	TRUE	reported	1jHUTz	textfile	2	TRUE	0.00264547	20.7478
rs720293	A	G	A	G	0.0043	-0.0108336	0.4312	0.4234	FALSE	FALSE	FALSE	11	43036313	0.00732993	44889	0.1395	epilepsy, all documented cases || id:ieu-b-8	epilepsy, all documented cases	epilepsy, all documented cases || ||	TRUE	igd	NA	NA	NA	NA	NA	NA	NA	0.0009	2.53e-06	M00060.metabolites	TRUE	reported	1jHUTz	textfile	2	TRUE	0.00290909	22.8213
rs1428203	T	G	T	G	0.0045	0.0107203	0.4117	0.4345	FALSE	FALSE	FALSE	5	24164613	0.00727295	44889	0.1405	epilepsy, all documented cases || id:ieu-b-8	epilepsy, all documented cases	epilepsy, all documented cases || ||	TRUE	igd	NA	NA	NA	NA	NA	NA	NA	0.0009	5.51e-07	M00060.metabolites	TRUE	reported	1jHUTz	textfile	2	TRUE	0.00318512	24.9936
rs2933284	T	C	T	C	0.0042	0.0112799	0.3898	0.376	FALSE	FALSE	FALSE	3	11021945	0.00767339	44889	0.1415	epilepsy, all documented cases || id:ieu-b-8	epilepsy, all documented cases	epilepsy, all documented cases || ||	TRUE	igd	NA	NA	NA	NA	NA	NA	NA	0.0009	2.86e-06	M00060.metabolites	TRUE	reported	1jHUTz	textfile	2	TRUE	0.00277573	21.7722
rs6518309	A	C	A	C	0.0043	0.0107192	0.6195	0.602	FALSE	FALSE	FALSE	21	45053815	0.00741297	44889	0.1481	epilepsy, all documented cases || id:ieu-b-8	epilepsy, all documented cases	epilepsy, all documented cases || ||	TRUE	igd	TRUE	rs6518309	rs1454648	C	A	C	T	0.0009	1.78e-06	M00060.metabolites	TRUE	reported	1jHUTz	textfile	2	TRUE	0.00290909	22.8213
rs7647029	A	G	A	G	0.0053	-0.0105953	0.6479	0.6219	FALSE	FALSE	FALSE	3	131726722	0.00745625	44889	0.1553	epilepsy, all documented cases || id:ieu-b-8	epilepsy, all documented cases	epilepsy, all documented cases || ||	TRUE	igd	NA	NA	NA	NA	NA	NA	NA	0.0009	1.02e-08	M00060.metabolites	TRUE	reported	1jHUTz	textfile	2	TRUE	0.00441283	34.6701
rs11578928	A	C	A	C	0.0041	-0.010254	0.4246	0.4243	FALSE	FALSE	FALSE	1	84926750	0.00731385	44889	0.1609	epilepsy, all documented cases || id:ieu-b-8	epilepsy, all documented cases	epilepsy, all documented cases || ||	TRUE	igd	NA	NA	NA	NA	NA	NA	NA	0.0009	4.75e-06	M00060.metabolites	TRUE	reported	1jHUTz	textfile	2	TRUE	0.00264547	20.7478
rs4681618	A	G	A	G	-0.0042	0.00988735	0.5793	0.581	FALSE	FALSE	FALSE	3	150146026	0.00729156	44889	0.175	epilepsy, all documented cases || id:ieu-b-8	epilepsy, all documented cases	epilepsy, all documented cases || ||	TRUE	igd	NA	NA	NA	NA	NA	NA	NA	0.0009	3.15e-06	M00060.metabolites	TRUE	reported	1jHUTz	textfile	2	TRUE	0.00277573	21.7722
rs6833720	A	G	A	G	-0.0046	-0.00976719	0.4766	0.4871	FALSE	FALSE	FALSE	4	19924591	0.00726185	44889	0.1787	epilepsy, all documented cases || id:ieu-b-8	epilepsy, all documented cases	epilepsy, all documented cases || ||	TRUE	igd	NA	NA	NA	NA	NA	NA	NA	0.0009	2.22e-07	M00060.metabolites	TRUE	reported	1jHUTz	textfile	2	TRUE	0.00332778	26.1168
rs10258601	A	G	A	G	0.0044	-0.00985129	0.4382	0.4245	FALSE	FALSE	FALSE	7	51371109	0.0073572	44889	0.1806	epilepsy, all documented cases || id:ieu-b-8	epilepsy, all documented cases	epilepsy, all documented cases || ||	TRUE	igd	NA	NA	NA	NA	NA	NA	NA	0.0009	6.73e-07	M00060.metabolites	TRUE	reported	1jHUTz	textfile	2	TRUE	0.00304556	23.8951
rs6103894	T	G	T	G	-0.0043	0.0101555	0.5939	0.6356	FALSE	FALSE	FALSE	20	43480679	0.00759009	44889	0.1808	epilepsy, all documented cases || id:ieu-b-8	epilepsy, all documented cases	epilepsy, all documented cases || ||	TRUE	igd	NA	NA	NA	NA	NA	NA	NA	0.0009	2.71e-06	M00060.metabolites	TRUE	reported	1jHUTz	textfile	2	TRUE	0.00290909	22.8213
rs1952935	A	C	A	C	-0.0048	0.00976604	0.5806	0.5882	FALSE	FALSE	FALSE	14	40859517	0.00736504	44889	0.1847	epilepsy, all documented cases || id:ieu-b-8	epilepsy, all documented cases	epilepsy, all documented cases || ||	TRUE	igd	NA	NA	NA	NA	NA	NA	NA	0.0009	1.07e-07	M00060.metabolites	TRUE	reported	1jHUTz	textfile	2	TRUE	0.00362237	28.4372
rs623111	A	C	A	C	0.0041	0.00977856	0.3678	0.3782	FALSE	FALSE	FALSE	1	191412285	0.00752197	44889	0.1935	epilepsy, all documented cases || id:ieu-b-8	epilepsy, all documented cases	epilepsy, all documented cases || ||	TRUE	igd	TRUE	rs623111	rs9287117	A	C	T	C	0.0009	6.38e-06	M00060.metabolites	TRUE	reported	1jHUTz	textfile	2	TRUE	0.00264547	20.7478
rs10923016	A	G	A	G	0.0053	-0.00953707	0.6191	0.6162	FALSE	FALSE	FALSE	1	88516267	0.00743342	44889	0.1993	epilepsy, all documented cases || id:ieu-b-8	epilepsy, all documented cases	epilepsy, all documented cases || ||	TRUE	igd	NA	NA	NA	NA	NA	NA	NA	0.0009	2.88e-09	M00060.metabolites	TRUE	reported	1jHUTz	textfile	2	TRUE	0.00441283	34.6701
rs12612007	A	G	A	G	0.0044	0.0095426	0.3461	0.3562	FALSE	FALSE	FALSE	2	107870934	0.00753165	44889	0.2052	epilepsy, all documented cases || id:ieu-b-8	epilepsy, all documented cases	epilepsy, all documented cases || ||	TRUE	igd	NA	NA	NA	NA	NA	NA	NA	0.0009	1.2e-06	M00060.metabolites	TRUE	reported	1jHUTz	textfile	2	TRUE	0.00304556	23.8951
rs4920094	A	G	A	G	0.004	-0.00945669	0.3912	0.3952	FALSE	FALSE	FALSE	21	43786333	0.00747564	44889	0.2058	epilepsy, all documented cases || id:ieu-b-8	epilepsy, all documented cases	epilepsy, all documented cases || ||	TRUE	igd	NA	NA	NA	NA	NA	NA	NA	0.0009	7.18e-06	M00060.metabolites	TRUE	reported	1jHUTz	textfile	2	TRUE	0.00251832	19.748
rs1558789	A	C	A	C	0.0045	-0.00896864	0.51	0.5031	FALSE	FALSE	FALSE	12	15168791	0.00720373	44889	0.213	epilepsy, all documented cases || id:ieu-b-8	epilepsy, all documented cases	epilepsy, all documented cases || ||	TRUE	igd	NA	NA	NA	NA	NA	NA	NA	0.0009	3.52e-07	M00060.metabolites	TRUE	reported	1jHUTz	textfile	2	TRUE	0.00318512	24.9936
rs7121554	T	C	T	C	-0.007	-0.0105662	0.2573	0.2488	FALSE	FALSE	FALSE	11	112048051	0.00855562	44889	0.2167	epilepsy, all documented cases || id:ieu-b-8	epilepsy, all documented cases	epilepsy, all documented cases || ||	TRUE	igd	NA	NA	NA	NA	NA	NA	NA	0.0016	6.31e-06	M00060.metabolites	TRUE	reported	1jHUTz	textfile	2	TRUE	0.00244043	19.1357
rs10487377	A	G	A	G	0.0046	-0.00895869	0.5764	0.5941	FALSE	FALSE	FALSE	7	117460254	0.00732518	44889	0.2213	epilepsy, all documented cases || id:ieu-b-8	epilepsy, all documented cases	epilepsy, all documented cases || ||	TRUE	igd	NA	NA	NA	NA	NA	NA	NA	0.0009	4.09e-07	M00060.metabolites	TRUE	reported	1jHUTz	textfile	2	TRUE	0.00332778	26.1168
rs12047618	T	G	T	G	0.0046	0.0095202	0.3271	0.3098	FALSE	FALSE	FALSE	1	203084008	0.0077843	44889	0.2215	epilepsy, all documented cases || id:ieu-b-8	epilepsy, all documented cases	epilepsy, all documented cases || ||	TRUE	igd	NA	NA	NA	NA	NA	NA	NA	0.0009	4.25e-07	M00060.metabolites	TRUE	reported	1jHUTz	textfile	2	TRUE	0.00332778	26.1168
rs477831	A	T	A	T	0.0041	-0.00892836	0.5102	0.5027	FALSE	TRUE	TRUE	11	103791634	0.0074403	44889	0.23	epilepsy, all documented cases || id:ieu-b-8	epilepsy, all documented cases	epilepsy, all documented cases || ||	TRUE	igd	NA	NA	NA	NA	NA	NA	NA	0.0009	4.65e-06	M00060.metabolites	TRUE	reported	1jHUTz	textfile	2	FALSE	0.00264547	20.7478
rs308780	T	C	T	C	-0.0042	0.00860752	0.4655	0.4488	FALSE	FALSE	FALSE	11	88211271	0.00728834	44889	0.2376	epilepsy, all documented cases || id:ieu-b-8	epilepsy, all documented cases	epilepsy, all documented cases || ||	TRUE	igd	NA	NA	NA	NA	NA	NA	NA	0.0009	2.86e-06	M00060.metabolites	TRUE	reported	1jHUTz	textfile	2	TRUE	0.00277573	21.7722
rs1733198	A	G	A	G	0.0049	-0.00873709	0.6308	0.6308	FALSE	FALSE	FALSE	3	103602058	0.0074676	44889	0.2421	epilepsy, all documented cases || id:ieu-b-8	epilepsy, all documented cases	epilepsy, all documented cases || ||	TRUE	igd	NA	NA	NA	NA	NA	NA	NA	0.0009	7.62e-08	M00060.metabolites	TRUE	reported	1jHUTz	textfile	2	TRUE	0.0037743	29.6344
rs4851946	A	G	A	G	0.0042	0.00871305	0.5706	0.5771	FALSE	FALSE	FALSE	2	106870266	0.00753072	44889	0.2474	epilepsy, all documented cases || id:ieu-b-8	epilepsy, all documented cases	epilepsy, all documented cases || ||	TRUE	igd	TRUE	rs4851946	rs61167099	G	A	T	C	0.0009	2.2e-06	M00060.metabolites	TRUE	reported	1jHUTz	textfile	2	TRUE	0.00277573	21.7722
rs1931001	T	G	T	G	-0.0043	-0.00869968	0.3503	0.3422	FALSE	FALSE	FALSE	6	132287936	0.00759798	44889	0.2522	epilepsy, all documented cases || id:ieu-b-8	epilepsy, all documented cases	epilepsy, all documented cases || ||	TRUE	igd	NA	NA	NA	NA	NA	NA	NA	0.0009	1.62e-06	M00060.metabolites	TRUE	reported	1jHUTz	textfile	2	TRUE	0.00290909	22.8213
rs1360820	A	G	A	G	-0.0042	-0.00797311	0.4963	0.5249	FALSE	FALSE	FALSE	13	93554207	0.00721548	44889	0.269	epilepsy, all documented cases || id:ieu-b-8	epilepsy, all documented cases	epilepsy, all documented cases || ||	TRUE	igd	NA	NA	NA	NA	NA	NA	NA	0.0009	2.15e-06	M00060.metabolites	TRUE	reported	1jHUTz	textfile	2	TRUE	0.00277573	21.7722
rs248065	A	G	A	G	-0.0048	-0.00796234	0.5081	0.5242	FALSE	FALSE	FALSE	5	126502201	0.0072188	44889	0.2701	epilepsy, all documented cases || id:ieu-b-8	epilepsy, all documented cases	epilepsy, all documented cases || ||	TRUE	igd	TRUE	rs248065	rs248067	G	A	A	G	0.0009	1.13e-07	M00060.metabolites	TRUE	reported	1jHUTz	textfile	2	TRUE	0.00362237	28.4372
rs7914851	C	G	C	G	0.0041	-0.00821843	0.3443	0.3684	FALSE	TRUE	FALSE	10	92211107	0.0074713	44889	0.2714	epilepsy, all documented cases || id:ieu-b-8	epilepsy, all documented cases	epilepsy, all documented cases || ||	TRUE	igd	NA	NA	NA	NA	NA	NA	NA	0.0009	6.79e-06	M00060.metabolites	TRUE	reported	1jHUTz	textfile	2	TRUE	0.00264547	20.7478
rs6003916	T	C	T	C	0.0087	0.0128269	0.8966	0.8909	FALSE	FALSE	FALSE	22	24186823	0.0117355	44889	0.2743	epilepsy, all documented cases || id:ieu-b-8	epilepsy, all documented cases	epilepsy, all documented cases || ||	TRUE	igd	NA	NA	NA	NA	NA	NA	NA	0.0018	1.06e-06	M00060.metabolites	TRUE	reported	1jHUTz	textfile	2	TRUE	0.00297694	23.3551
rs2834741	A	T	A	T	0.0041	-0.00804513	0.4865	0.4978	FALSE	TRUE	TRUE	21	36431262	0.0073606	44889	0.2744	epilepsy, all documented cases || id:ieu-b-8	epilepsy, all documented cases	epilepsy, all documented cases || ||	TRUE	igd	NA	NA	NA	NA	NA	NA	NA	0.0009	5.99e-06	M00060.metabolites	TRUE	reported	1jHUTz	textfile	2	FALSE	0.00264547	20.7478
rs2357713	T	G	T	G	-0.0042	0.00798687	0.447	0.4343	FALSE	FALSE	FALSE	7	13657472	0.00740897	44889	0.2811	epilepsy, all documented cases || id:ieu-b-8	epilepsy, all documented cases	epilepsy, all documented cases || ||	TRUE	igd	NA	NA	NA	NA	NA	NA	NA	0.0009	3e-06	M00060.metabolites	TRUE	reported	1jHUTz	textfile	2	TRUE	0.00277573	21.7722
rs923818	A	G	A	G	0.0041	-0.00795224	0.5072	0.5088	FALSE	FALSE	FALSE	3	192065903	0.00744592	44889	0.2855	epilepsy, all documented cases || id:ieu-b-8	epilepsy, all documented cases	epilepsy, all documented cases || ||	TRUE	igd	NA	NA	NA	NA	NA	NA	NA	0.0009	6.23e-06	M00060.metabolites	TRUE	reported	1jHUTz	textfile	2	TRUE	0.00264547	20.7478
rs1278312	T	C	T	C	-0.0042	-0.00796964	0.4008	0.3944	FALSE	FALSE	FALSE	10	127814203	0.00746221	44889	0.2857	epilepsy, all documented cases || id:ieu-b-8	epilepsy, all documented cases	epilepsy, all documented cases || ||	TRUE	igd	NA	NA	NA	NA	NA	NA	NA	0.0009	2.87e-06	M00060.metabolites	TRUE	reported	1jHUTz	textfile	2	TRUE	0.00277573	21.7722
rs4531478	A	G	A	G	0.0041	0.00771319	0.4713	0.451	FALSE	FALSE	FALSE	11	68482489	0.00726289	44889	0.2882	epilepsy, all documented cases || id:ieu-b-8	epilepsy, all documented cases	epilepsy, all documented cases || ||	TRUE	igd	NA	NA	NA	NA	NA	NA	NA	0.0009	4.45e-06	M00060.metabolites	TRUE	reported	1jHUTz	textfile	2	TRUE	0.00264547	20.7478
rs1872800	A	T	A	T	-0.004	0.00791295	0.6438	0.6385	FALSE	TRUE	FALSE	8	32108495	0.00749332	44889	0.2908	epilepsy, all documented cases || id:ieu-b-8	epilepsy, all documented cases	epilepsy, all documented cases || ||	TRUE	igd	NA	NA	NA	NA	NA	NA	NA	0.0009	8.25e-06	M00060.metabolites	TRUE	reported	1jHUTz	textfile	2	TRUE	0.00251832	19.748
rs7622687	A	G	A	G	-0.0041	-0.007729	0.4032	0.4244	FALSE	FALSE	FALSE	3	58168406	0.007375	44889	0.2945	epilepsy, all documented cases || id:ieu-b-8	epilepsy, all documented cases	epilepsy, all documented cases || ||	TRUE	igd	NA	NA	NA	NA	NA	NA	NA	0.0009	5.21e-06	M00060.metabolites	TRUE	reported	1jHUTz	textfile	2	TRUE	0.00264547	20.7478
rs797348	A	G	A	G	0.004	0.00819255	0.6447	0.6719	FALSE	FALSE	FALSE	14	34637150	0.00783227	44889	0.2957	epilepsy, all documented cases || id:ieu-b-8	epilepsy, all documented cases	epilepsy, all documented cases || ||	TRUE	igd	NA	NA	NA	NA	NA	NA	NA	0.0009	9.67e-06	M00060.metabolites	TRUE	reported	1jHUTz	textfile	2	TRUE	0.00251832	19.748
rs8023420	A	C	A	C	-0.0076	0.0127324	0.0972	0.1038	FALSE	FALSE	FALSE	15	67331383	0.01229	44889	0.3	epilepsy, all documented cases || id:ieu-b-8	epilepsy, all documented cases	epilepsy, all documented cases || ||	TRUE	igd	NA	NA	NA	NA	NA	NA	NA	0.0017	8.85e-06	M00060.metabolites	TRUE	reported	1jHUTz	textfile	2	TRUE	0.00254796	19.9811
rs1862710	A	G	A	G	0.0047	-0.00734557	0.5489	0.5726	FALSE	FALSE	FALSE	1	15844057	0.00727284	44889	0.3126	epilepsy, all documented cases || id:ieu-b-8	epilepsy, all documented cases	epilepsy, all documented cases || ||	TRUE	igd	NA	NA	NA	NA	NA	NA	NA	0.0009	1.17e-07	M00060.metabolites	TRUE	reported	1jHUTz	textfile	2	TRUE	0.00347353	27.2646
rs6737109	T	C	T	C	0.0051	0.00755599	0.5761	0.5976	FALSE	FALSE	FALSE	2	23179531	0.00752589	44889	0.3153	epilepsy, all documented cases || id:ieu-b-8	epilepsy, all documented cases	epilepsy, all documented cases || ||	TRUE	igd	NA	NA	NA	NA	NA	NA	NA	0.0009	1.45e-08	M00060.metabolites	TRUE	reported	1jHUTz	textfile	2	TRUE	0.0040874	32.1029
rs13147572	A	G	A	G	-0.0047	0.00722039	0.5809	0.5664	FALSE	FALSE	FALSE	4	18293144	0.00732291	44889	0.3241	epilepsy, all documented cases || id:ieu-b-8	epilepsy, all documented cases	epilepsy, all documented cases || ||	TRUE	igd	NA	NA	NA	NA	NA	NA	NA	0.0009	1.99e-07	M00060.metabolites	TRUE	reported	1jHUTz	textfile	2	TRUE	0.00347353	27.2646
rs8012205	A	G	A	G	-0.0042	0.00728419	0.4966	0.4991	FALSE	FALSE	FALSE	14	25426899	0.00747864	44889	0.33	epilepsy, all documented cases || id:ieu-b-8	epilepsy, all documented cases	epilepsy, all documented cases || ||	TRUE	igd	NA	NA	NA	NA	NA	NA	NA	0.0009	2.56e-06	M00060.metabolites	TRUE	reported	1jHUTz	textfile	2	TRUE	0.00277573	21.7722
rs849327	A	G	A	G	0.0042	0.00718413	0.3492	0.3882	FALSE	FALSE	FALSE	7	28232457	0.00739869	44889	0.3317	epilepsy, all documented cases || id:ieu-b-8	epilepsy, all documented cases	epilepsy, all documented cases || ||	TRUE	igd	NA	NA	NA	NA	NA	NA	NA	0.0009	3.45e-06	M00060.metabolites	TRUE	reported	1jHUTz	textfile	2	TRUE	0.00277573	21.7722
rs2454043	A	C	A	C	-0.0047	0.0069204	0.588	0.6003	FALSE	FALSE	FALSE	8	104070255	0.00739359	44889	0.3493	epilepsy, all documented cases || id:ieu-b-8	epilepsy, all documented cases	epilepsy, all documented cases || ||	TRUE	igd	NA	NA	NA	NA	NA	NA	NA	0.0009	1.85e-07	M00060.metabolites	TRUE	reported	1jHUTz	textfile	2	TRUE	0.00347353	27.2646
rs2285137	T	C	T	C	-0.0108	0.0151816	0.9436	0.9444	FALSE	FALSE	FALSE	22	42980678	0.016237	44889	0.35	epilepsy, all documented cases || id:ieu-b-8	epilepsy, all documented cases	epilepsy, all documented cases || ||	TRUE	igd	NA	NA	NA	NA	NA	NA	NA	0.0024	5.35e-06	M00060.metabolites	TRUE	reported	1jHUTz	textfile	2	TRUE	0.00258151	20.2448
rs682359	T	G	T	G	0.004	-0.00670311	0.5813	0.5782	FALSE	FALSE	FALSE	15	42426833	0.00729392	44889	0.3582	epilepsy, all documented cases || id:ieu-b-8	epilepsy, all documented cases	epilepsy, all documented cases || ||	TRUE	igd	NA	NA	NA	NA	NA	NA	NA	0.0009	6.34e-06	M00060.metabolites	TRUE	reported	1jHUTz	textfile	2	TRUE	0.00251832	19.748
rs1292666	T	C	T	C	0.0045	-0.00673491	0.4667	0.467	FALSE	FALSE	FALSE	1	10908412	0.00733651	44889	0.3587	epilepsy, all documented cases || id:ieu-b-8	epilepsy, all documented cases	epilepsy, all documented cases || ||	TRUE	igd	NA	NA	NA	NA	NA	NA	NA	0.0009	6.44e-07	M00060.metabolites	TRUE	reported	1jHUTz	textfile	2	TRUE	0.00318512	24.9936
rs11952637	A	G	A	G	0.0043	-0.00676044	0.4212	0.3828	FALSE	FALSE	FALSE	5	108494677	0.00745363	44889	0.3645	epilepsy, all documented cases || id:ieu-b-8	epilepsy, all documented cases	epilepsy, all documented cases || ||	TRUE	igd	TRUE	rs11952637	rs10477955	A	G	G	A	0.0009	4.31e-06	M00060.metabolites	TRUE	reported	1jHUTz	textfile	2	TRUE	0.00290909	22.8213
rs6822279	A	C	A	C	-0.0041	0.00626586	0.3969	0.433	FALSE	FALSE	FALSE	4	99745705	0.00728588	44889	0.39	epilepsy, all documented cases || id:ieu-b-8	epilepsy, all documented cases	epilepsy, all documented cases || ||	TRUE	igd	NA	NA	NA	NA	NA	NA	NA	0.0009	4.79e-06	M00060.metabolites	TRUE	reported	1jHUTz	textfile	2	TRUE	0.00264547	20.7478
rs1368532	T	C	T	C	-0.004	0.00634524	0.3842	0.4006	FALSE	FALSE	FALSE	10	127280375	0.00741266	44889	0.3919	epilepsy, all documented cases || id:ieu-b-8	epilepsy, all documented cases	epilepsy, all documented cases || ||	TRUE	igd	NA	NA	NA	NA	NA	NA	NA	0.0009	8.86e-06	M00060.metabolites	TRUE	reported	1jHUTz	textfile	2	TRUE	0.00251832	19.748
rs10828678	A	G	A	G	0.004	0.00620978	0.5105	0.5162	FALSE	FALSE	FALSE	10	24880712	0.0072629	44889	0.3926	epilepsy, all documented cases || id:ieu-b-8	epilepsy, all documented cases	epilepsy, all documented cases || ||	TRUE	igd	NA	NA	NA	NA	NA	NA	NA	0.0009	7.2e-06	M00060.metabolites	TRUE	reported	1jHUTz	textfile	2	TRUE	0.00251832	19.748
rs2834578	T	C	T	C	0.0045	0.00604064	0.3986	0.4167	FALSE	FALSE	FALSE	21	36059609	0.00731312	44889	0.409	epilepsy, all documented cases || id:ieu-b-8	epilepsy, all documented cases	epilepsy, all documented cases || ||	TRUE	igd	NA	NA	NA	NA	NA	NA	NA	0.0009	7.24e-07	M00060.metabolites	TRUE	reported	1jHUTz	textfile	2	TRUE	0.00318512	24.9936
rs481781	T	C	T	C	0.0044	0.0059653	0.5409	0.5088	FALSE	FALSE	FALSE	3	169940045	0.00722191	44889	0.409	epilepsy, all documented cases || id:ieu-b-8	epilepsy, all documented cases	epilepsy, all documented cases || ||	TRUE	igd	NA	NA	NA	NA	NA	NA	NA	0.0009	9.14e-07	M00060.metabolites	TRUE	reported	1jHUTz	textfile	2	TRUE	0.00304556	23.8951
rs2713737	A	G	A	G	-0.006	-0.0057927	0.44	0.447	FALSE	FALSE	FALSE	3	100767398	0.00727726	44889	0.4263	epilepsy, all documented cases || id:ieu-b-8	epilepsy, all documented cases	epilepsy, all documented cases || ||	TRUE	igd	NA	NA	NA	NA	NA	NA	NA	0.001	1.97e-09	M00060.metabolites	TRUE	reported	1jHUTz	textfile	2	TRUE	0.00458015	35.9908
rs2273875	C	G	C	G	0.0043	0.00587525	0.37	0.3842	FALSE	TRUE	FALSE	1	234573357	0.00741824	44889	0.4286	epilepsy, all documented cases || id:ieu-b-8	epilepsy, all documented cases	epilepsy, all documented cases || ||	TRUE	igd	NA	NA	NA	NA	NA	NA	NA	0.0009	1.82e-06	M00060.metabolites	TRUE	reported	1jHUTz	textfile	2	TRUE	0.00290909	22.8213
rs978346	C	G	C	G	-0.0049	0.00565807	0.428	0.4486	FALSE	TRUE	TRUE	1	98578574	0.00731017	44889	0.4392	epilepsy, all documented cases || id:ieu-b-8	epilepsy, all documented cases	epilepsy, all documented cases || ||	TRUE	igd	NA	NA	NA	NA	NA	NA	NA	0.0009	5.73e-08	M00060.metabolites	TRUE	reported	1jHUTz	textfile	2	FALSE	0.0037743	29.6344
rs7968823	T	C	T	C	-0.004	-0.00558873	0.4688	0.4543	FALSE	FALSE	FALSE	12	59700622	0.00723928	44889	0.44	epilepsy, all documented cases || id:ieu-b-8	epilepsy, all documented cases	epilepsy, all documented cases || ||	TRUE	igd	NA	NA	NA	NA	NA	NA	NA	0.0009	8.71e-06	M00060.metabolites	TRUE	reported	1jHUTz	textfile	2	TRUE	0.00251832	19.748
rs1995150	T	C	T	C	0.004	-0.00567047	0.6102	0.6214	FALSE	FALSE	FALSE	12	30176728	0.00752052	44889	0.4508	epilepsy, all documented cases || id:ieu-b-8	epilepsy, all documented cases	epilepsy, all documented cases || ||	TRUE	igd	NA	NA	NA	NA	NA	NA	NA	0.0009	7.84e-06	M00060.metabolites	TRUE	reported	1jHUTz	textfile	2	TRUE	0.00251832	19.748
rs3775574	A	G	A	G	-0.0044	-0.00544136	0.6047	0.5926	FALSE	FALSE	FALSE	4	185370066	0.00732351	44889	0.4575	epilepsy, all documented cases || id:ieu-b-8	epilepsy, all documented cases	epilepsy, all documented cases || ||	TRUE	igd	NA	NA	NA	NA	NA	NA	NA	0.0009	3.13e-06	M00060.metabolites	TRUE	reported	1jHUTz	textfile	2	TRUE	0.00304556	23.8951
rs11007082	T	G	T	G	0.0043	0.00556075	0.3779	0.3666	FALSE	FALSE	FALSE	10	19090565	0.00749427	44889	0.4583	epilepsy, all documented cases || id:ieu-b-8	epilepsy, all documented cases	epilepsy, all documented cases || ||	TRUE	igd	NA	NA	NA	NA	NA	NA	NA	0.0009	1.84e-06	M00060.metabolites	TRUE	reported	1jHUTz	textfile	2	TRUE	0.00290909	22.8213
rs7689825	T	C	T	C	0.0046	-0.00543938	0.643	0.6075	FALSE	FALSE	FALSE	4	101324700	0.00738043	44889	0.4609	epilepsy, all documented cases || id:ieu-b-8	epilepsy, all documented cases	epilepsy, all documented cases || ||	TRUE	igd	NA	NA	NA	NA	NA	NA	NA	0.0009	3.97e-07	M00060.metabolites	TRUE	reported	1jHUTz	textfile	2	TRUE	0.00332778	26.1168
rs2478832	T	C	T	C	-0.0041	0.00555873	0.3996	0.3775	FALSE	FALSE	FALSE	10	30346833	0.00755262	44889	0.4615	epilepsy, all documented cases || id:ieu-b-8	epilepsy, all documented cases	epilepsy, all documented cases || ||	TRUE	igd	NA	NA	NA	NA	NA	NA	NA	0.0009	8.05e-06	M00060.metabolites	TRUE	reported	1jHUTz	textfile	2	TRUE	0.00264547	20.7478
rs9808116	A	T	A	T	-0.0041	0.00526337	0.5528	0.5658	FALSE	TRUE	TRUE	2	229970455	0.00727991	44889	0.4698	epilepsy, all documented cases || id:ieu-b-8	epilepsy, all documented cases	epilepsy, all documented cases || ||	TRUE	igd	NA	NA	NA	NA	NA	NA	NA	0.0009	4.93e-06	M00060.metabolites	TRUE	reported	1jHUTz	textfile	2	FALSE	0.00264547	20.7478
rs606798	T	G	T	G	0.004	0.00544185	0.3722	0.3687	FALSE	FALSE	FALSE	18	34905440	0.00753719	44889	0.4705	epilepsy, all documented cases || id:ieu-b-8	epilepsy, all documented cases	epilepsy, all documented cases || ||	TRUE	igd	NA	NA	NA	NA	NA	NA	NA	0.0009	9.9e-06	M00060.metabolites	TRUE	reported	1jHUTz	textfile	2	TRUE	0.00251832	19.748
rs911981	A	G	A	G	-0.0047	0.00518198	0.5283	0.5206	FALSE	FALSE	FALSE	6	44508113	0.00736077	44889	0.4817	epilepsy, all documented cases || id:ieu-b-8	epilepsy, all documented cases	epilepsy, all documented cases || ||	TRUE	igd	NA	NA	NA	NA	NA	NA	NA	0.0009	2.4e-07	M00060.metabolites	TRUE	reported	1jHUTz	textfile	2	TRUE	0.00347353	27.2646
rs11988092	T	C	T	C	-0.0046	0.00531817	0.6185	0.6429	FALSE	FALSE	FALSE	8	85654878	0.00759739	44889	0.484	epilepsy, all documented cases || id:ieu-b-8	epilepsy, all documented cases	epilepsy, all documented cases || ||	TRUE	igd	NA	NA	NA	NA	NA	NA	NA	0.0009	3.29e-07	M00060.metabolites	TRUE	reported	1jHUTz	textfile	2	TRUE	0.00332778	26.1168
rs3802644	A	T	A	T	-0.0042	0.00502943	0.4006	0.429	FALSE	TRUE	TRUE	10	80782924	0.00728903	44889	0.490399	epilepsy, all documented cases || id:ieu-b-8	epilepsy, all documented cases	epilepsy, all documented cases || ||	TRUE	igd	NA	NA	NA	NA	NA	NA	NA	0.0009	2.94e-06	M00060.metabolites	TRUE	reported	1jHUTz	textfile	2	FALSE	0.00277573	21.7722
rs295520	A	T	A	T	0.0041	0.00502412	0.5846	0.5799	FALSE	TRUE	TRUE	3	139296712	0.0073025	44889	0.4912	epilepsy, all documented cases || id:ieu-b-8	epilepsy, all documented cases	epilepsy, all documented cases || ||	TRUE	igd	NA	NA	NA	NA	NA	NA	NA	0.0009	5.03e-06	M00060.metabolites	TRUE	reported	1jHUTz	textfile	2	FALSE	0.00264547	20.7478
rs867560	C	G	C	G	-0.0041	0.0049827	0.5603	0.5305	FALSE	TRUE	TRUE	9	129465233	0.00728466	44889	0.494	epilepsy, all documented cases || id:ieu-b-8	epilepsy, all documented cases	epilepsy, all documented cases || ||	TRUE	igd	NA	NA	NA	NA	NA	NA	NA	0.0009	3.86e-06	M00060.metabolites	TRUE	reported	1jHUTz	textfile	2	FALSE	0.00264547	20.7478
rs4756646	A	T	A	T	-0.0043	-0.00496444	0.4588	0.4429	FALSE	TRUE	TRUE	11	41459769	0.00732218	44889	0.4976	epilepsy, all documented cases || id:ieu-b-8	epilepsy, all documented cases	epilepsy, all documented cases || ||	TRUE	igd	NA	NA	NA	NA	NA	NA	NA	0.0009	1.53e-06	M00060.metabolites	TRUE	reported	1jHUTz	textfile	2	FALSE	0.00290909	22.8213
rs7685009	A	G	A	G	-0.0045	-0.00526871	0.6582	0.6618	FALSE	FALSE	FALSE	4	90480831	0.00781707	44889	0.500299	epilepsy, all documented cases || id:ieu-b-8	epilepsy, all documented cases	epilepsy, all documented cases || ||	TRUE	igd	NA	NA	NA	NA	NA	NA	NA	0.0009	6.44e-07	M00060.metabolites	TRUE	reported	1jHUTz	textfile	2	TRUE	0.00318512	24.9936
rs6735596	A	C	A	C	-0.0052	-0.00542753	0.6267	0.6937	FALSE	FALSE	FALSE	2	228102172	0.008236	44889	0.51	epilepsy, all documented cases || id:ieu-b-8	epilepsy, all documented cases	epilepsy, all documented cases || ||	TRUE	igd	TRUE	rs6735596	rs6746775	C	A	G	A	0.0009	1.15e-08	M00060.metabolites	TRUE	reported	1jHUTz	textfile	2	TRUE	0.00424858	33.3742
rs10798580	A	G	A	G	-0.0042	-0.00479508	0.4216	0.4033	FALSE	FALSE	FALSE	1	177864554	0.00734315	44889	0.513701	epilepsy, all documented cases || id:ieu-b-8	epilepsy, all documented cases	epilepsy, all documented cases || ||	TRUE	igd	NA	NA	NA	NA	NA	NA	NA	0.0009	3.64e-06	M00060.metabolites	TRUE	reported	1jHUTz	textfile	2	TRUE	0.00277573	21.7722
rs6543342	T	C	T	C	0.004	-0.00498872	0.3778	0.3394	FALSE	FALSE	FALSE	2	106465373	0.00763969	44889	0.513701	epilepsy, all documented cases || id:ieu-b-8	epilepsy, all documented cases	epilepsy, all documented cases || ||	TRUE	igd	TRUE	rs6543342	rs10180659	T	C	T	C	0.0009	8.56e-06	M00060.metabolites	TRUE	reported	1jHUTz	textfile	2	TRUE	0.00251832	19.748
rs4016189	C	G	C	G	0.0045	0.00480483	0.4191	0.4257	FALSE	TRUE	TRUE	2	35967123	0.00739205	44889	0.5156	epilepsy, all documented cases || id:ieu-b-8	epilepsy, all documented cases	epilepsy, all documented cases || ||	TRUE	igd	NA	NA	NA	NA	NA	NA	NA	0.0009	4.74e-07	M00060.metabolites	TRUE	reported	1jHUTz	textfile	2	FALSE	0.00318512	24.9936
rs1104999	T	C	T	C	0.0041	0.00480583	0.4822	0.4765	FALSE	FALSE	FALSE	9	119981095	0.00747408	44889	0.52	epilepsy, all documented cases || id:ieu-b-8	epilepsy, all documented cases	epilepsy, all documented cases || ||	TRUE	igd	NA	NA	NA	NA	NA	NA	NA	0.0009	3.51e-06	M00060.metabolites	TRUE	reported	1jHUTz	textfile	2	TRUE	0.00264547	20.7478
rs4758270	A	G	A	G	-0.0048	0.00475259	0.6483	0.6346	FALSE	FALSE	FALSE	11	8042616	0.0074844	44889	0.5257	epilepsy, all documented cases || id:ieu-b-8	epilepsy, all documented cases	epilepsy, all documented cases || ||	TRUE	igd	NA	NA	NA	NA	NA	NA	NA	0.0009	2.01e-07	M00060.metabolites	TRUE	reported	1jHUTz	textfile	2	TRUE	0.00362237	28.4372
rs7137008	A	G	A	G	0.0046	-0.00450083	0.4468	0.449	FALSE	FALSE	FALSE	12	96160211	0.00723606	44889	0.5339	epilepsy, all documented cases || id:ieu-b-8	epilepsy, all documented cases	epilepsy, all documented cases || ||	TRUE	igd	TRUE	rs7137008	rs10859939	A	G	C	T	0.0009	2.6e-07	M00060.metabolites	TRUE	reported	1jHUTz	textfile	2	TRUE	0.00332778	26.1168
rs7100577	C	G	C	G	0.0041	-0.00450586	0.4315	0.4355	FALSE	TRUE	TRUE	10	84558219	0.00727926	44889	0.5361	epilepsy, all documented cases || id:ieu-b-8	epilepsy, all documented cases	epilepsy, all documented cases || ||	TRUE	igd	NA	NA	NA	NA	NA	NA	NA	0.0009	4.14e-06	M00060.metabolites	TRUE	reported	1jHUTz	textfile	2	FALSE	0.00264547	20.7478
rs390836	A	T	A	T	0.0045	-0.00444308	0.415	0.4083	FALSE	TRUE	FALSE	20	15057002	0.00738053	44889	0.5472	epilepsy, all documented cases || id:ieu-b-8	epilepsy, all documented cases	epilepsy, all documented cases || ||	TRUE	igd	NA	NA	NA	NA	NA	NA	NA	0.0009	8.06e-07	M00060.metabolites	TRUE	reported	1jHUTz	textfile	2	TRUE	0.00318512	24.9936
rs10937762	A	G	A	G	0.0044	0.00425442	0.5674	0.5059	FALSE	FALSE	FALSE	4	6920869	0.00722312	44889	0.5559	epilepsy, all documented cases || id:ieu-b-8	epilepsy, all documented cases	epilepsy, all documented cases || ||	TRUE	igd	TRUE	rs10937762	rs34760356	G	A	A	G	0.0009	1.53e-06	M00060.metabolites	TRUE	reported	1jHUTz	textfile	2	TRUE	0.00304556	23.8951
rs7584842	T	C	T	C	-0.0051	0.00424478	0.5379	0.5536	FALSE	FALSE	FALSE	2	11756260	0.00730599	44889	0.5612	epilepsy, all documented cases || id:ieu-b-8	epilepsy, all documented cases	epilepsy, all documented cases || ||	TRUE	igd	NA	NA	NA	NA	NA	NA	NA	0.0009	1.89e-08	M00060.metabolites	TRUE	reported	1jHUTz	textfile	2	TRUE	0.0040874	32.1029
rs12498703	A	G	A	G	-0.0042	0.00423616	0.5998	0.6037	FALSE	FALSE	FALSE	4	155854976	0.00744492	44889	0.5695	epilepsy, all documented cases || id:ieu-b-8	epilepsy, all documented cases	epilepsy, all documented cases || ||	TRUE	igd	NA	NA	NA	NA	NA	NA	NA	0.0009	2.86e-06	M00060.metabolites	TRUE	reported	1jHUTz	textfile	2	TRUE	0.00277573	21.7722
rs769630	T	C	T	C	0.0041	0.00406525	0.6016	0.5715	FALSE	FALSE	FALSE	3	3822559	0.0072854	44889	0.5768	epilepsy, all documented cases || id:ieu-b-8	epilepsy, all documented cases	epilepsy, all documented cases || ||	TRUE	igd	NA	NA	NA	NA	NA	NA	NA	0.0009	5.06e-06	M00060.metabolites	TRUE	reported	1jHUTz	textfile	2	TRUE	0.00264547	20.7478
rs10763940	A	G	A	G	0.0048	0.00416656	0.3654	0.3647	FALSE	FALSE	FALSE	10	33751360	0.00748035	44889	0.5775	epilepsy, all documented cases || id:ieu-b-8	epilepsy, all documented cases	epilepsy, all documented cases || ||	TRUE	igd	NA	NA	NA	NA	NA	NA	NA	0.0009	1.17e-07	M00060.metabolites	TRUE	reported	1jHUTz	textfile	2	TRUE	0.00362237	28.4372
rs11203041	A	G	A	G	-0.0043	0.00417287	0.4458	0.4459	FALSE	FALSE	FALSE	10	90988886	0.00754588	44889	0.58	epilepsy, all documented cases || id:ieu-b-8	epilepsy, all documented cases	epilepsy, all documented cases || ||	TRUE	igd	NA	NA	NA	NA	NA	NA	NA	0.0009	1.95e-06	M00060.metabolites	TRUE	reported	1jHUTz	textfile	2	TRUE	0.00290909	22.8213
rs7420162	C	G	C	G	0.005	0.00398205	0.455	0.4607	FALSE	TRUE	TRUE	2	6086982	0.00736053	44889	0.5882	epilepsy, all documented cases || id:ieu-b-8	epilepsy, all documented cases	epilepsy, all documented cases || ||	TRUE	igd	NA	NA	NA	NA	NA	NA	NA	0.001	2.7e-07	M00060.metabolites	TRUE	reported	1jHUTz	textfile	2	FALSE	0.00318512	24.9936
rs11868948	A	G	A	G	-0.0042	0.00392403	0.6435	0.6164	FALSE	FALSE	FALSE	17	10214042	0.00754621	44889	0.6033	epilepsy, all documented cases || id:ieu-b-8	epilepsy, all documented cases	epilepsy, all documented cases || ||	TRUE	igd	NA	NA	NA	NA	NA	NA	NA	0.0009	4.63e-06	M00060.metabolites	TRUE	reported	1jHUTz	textfile	2	TRUE	0.00277573	21.7722
rs2819322	T	C	T	C	-0.0043	0.00372009	0.4589	0.449	FALSE	FALSE	FALSE	1	162281028	0.00723754	44889	0.6072	epilepsy, all documented cases || id:ieu-b-8	epilepsy, all documented cases	epilepsy, all documented cases || ||	TRUE	igd	NA	NA	NA	NA	NA	NA	NA	0.0009	1.79e-06	M00060.metabolites	TRUE	reported	1jHUTz	textfile	2	TRUE	0.00290909	22.8213
rs10736117	A	G	A	G	-0.004	-0.00374171	0.6265	0.6121	FALSE	FALSE	FALSE	10	83058581	0.00739469	44889	0.6126	epilepsy, all documented cases || id:ieu-b-8	epilepsy, all documented cases	epilepsy, all documented cases || ||	TRUE	igd	TRUE	rs10736117	rs11189279	G	A	A	G	0.0009	8.5e-06	M00060.metabolites	TRUE	reported	1jHUTz	textfile	2	TRUE	0.00251832	19.748
rs10500907	A	G	A	G	0.0042	-0.00374349	0.3597	0.3544	FALSE	FALSE	FALSE	11	21415127	0.0075626	44889	0.6206	epilepsy, all documented cases || id:ieu-b-8	epilepsy, all documented cases	epilepsy, all documented cases || ||	TRUE	igd	NA	NA	NA	NA	NA	NA	NA	0.0009	3.55e-06	M00060.metabolites	TRUE	reported	1jHUTz	textfile	2	TRUE	0.00277573	21.7722
rs12468540	A	G	A	G	0.0041	0.00358753	0.5563	0.5663	FALSE	FALSE	FALSE	2	35448317	0.00726221	44889	0.621101	epilepsy, all documented cases || id:ieu-b-8	epilepsy, all documented cases	epilepsy, all documented cases || ||	TRUE	igd	NA	NA	NA	NA	NA	NA	NA	0.0009	5.76e-06	M00060.metabolites	TRUE	reported	1jHUTz	textfile	2	TRUE	0.00264547	20.7478
rs4148593	A	G	A	G	0.005	-0.00362666	0.624	0.6141	FALSE	FALSE	FALSE	3	183649870	0.00740134	44889	0.6241	epilepsy, all documented cases || id:ieu-b-8	epilepsy, all documented cases	epilepsy, all documented cases || ||	TRUE	igd	NA	NA	NA	NA	NA	NA	NA	0.001	5.73e-07	M00060.metabolites	TRUE	reported	1jHUTz	textfile	2	TRUE	0.00318512	24.9936
rs417144	T	C	T	C	0.0046	-0.00363015	0.3507	0.3572	FALSE	FALSE	FALSE	2	79251847	0.00751584	44889	0.629001	epilepsy, all documented cases || id:ieu-b-8	epilepsy, all documented cases	epilepsy, all documented cases || ||	TRUE	igd	NA	NA	NA	NA	NA	NA	NA	0.0009	2.57e-07	M00060.metabolites	TRUE	reported	1jHUTz	textfile	2	TRUE	0.00332778	26.1168
rs1043991	T	C	T	C	0.0048	-0.00355375	0.6375	0.6314	FALSE	FALSE	FALSE	9	111892999	0.00746586	44889	0.634	epilepsy, all documented cases || id:ieu-b-8	epilepsy, all documented cases	epilepsy, all documented cases || ||	TRUE	igd	NA	NA	NA	NA	NA	NA	NA	0.0009	8.33e-08	M00060.metabolites	TRUE	reported	1jHUTz	textfile	2	TRUE	0.00362237	28.4372
rs1971105	T	G	T	G	-0.0041	-0.00345307	0.4305	0.439	FALSE	FALSE	FALSE	2	55055307	0.00726962	44889	0.6346	epilepsy, all documented cases || id:ieu-b-8	epilepsy, all documented cases	epilepsy, all documented cases || ||	TRUE	igd	NA	NA	NA	NA	NA	NA	NA	0.0009	6.27e-06	M00060.metabolites	TRUE	reported	1jHUTz	textfile	2	TRUE	0.00264547	20.7478
rs12344504	T	C	T	C	-0.004	-0.00341494	0.5957	0.576	FALSE	FALSE	FALSE	9	19848467	0.00739164	44889	0.644401	epilepsy, all documented cases || id:ieu-b-8	epilepsy, all documented cases	epilepsy, all documented cases || ||	TRUE	igd	NA	NA	NA	NA	NA	NA	NA	0.0009	6.7e-06	M00060.metabolites	TRUE	reported	1jHUTz	textfile	2	TRUE	0.00251832	19.748
rs4795552	A	G	A	G	-0.0047	0.00338863	0.3894	0.387	FALSE	FALSE	FALSE	17	25613381	0.00743122	44889	0.6481	epilepsy, all documented cases || id:ieu-b-8	epilepsy, all documented cases	epilepsy, all documented cases || ||	TRUE	igd	NA	NA	NA	NA	NA	NA	NA	0.0009	1.55e-07	M00060.metabolites	TRUE	reported	1jHUTz	textfile	2	TRUE	0.00347353	27.2646
rs2173986	C	G	C	G	-0.0041	-0.00324736	0.4996	0.4898	FALSE	TRUE	TRUE	6	8330781	0.00721635	44889	0.652701	epilepsy, all documented cases || id:ieu-b-8	epilepsy, all documented cases	epilepsy, all documented cases || ||	TRUE	igd	NA	NA	NA	NA	NA	NA	NA	0.0009	4.74e-06	M00060.metabolites	TRUE	reported	1jHUTz	textfile	2	FALSE	0.00264547	20.7478
rs7584322	A	C	A	C	-0.0048	0.00319335	0.4742	0.4581	FALSE	FALSE	FALSE	2	71140960	0.00722476	44889	0.6583	epilepsy, all documented cases || id:ieu-b-8	epilepsy, all documented cases	epilepsy, all documented cases || ||	TRUE	igd	NA	NA	NA	NA	NA	NA	NA	0.0009	7.03e-08	M00060.metabolites	TRUE	reported	1jHUTz	textfile	2	TRUE	0.00362237	28.4372
rs6982408	T	G	T	G	-0.0042	-0.00310112	0.4435	0.4419	FALSE	FALSE	FALSE	8	60673486	0.00731395	44889	0.6712	epilepsy, all documented cases || id:ieu-b-8	epilepsy, all documented cases	epilepsy, all documented cases || ||	TRUE	igd	NA	NA	NA	NA	NA	NA	NA	0.0009	2.32e-06	M00060.metabolites	TRUE	reported	1jHUTz	textfile	2	TRUE	0.00277573	21.7722
rs679563	A	G	A	G	-0.0045	0.003076	0.4837	0.5164	FALSE	FALSE	FALSE	1	7971078	0.00725471	44889	0.671301	epilepsy, all documented cases || id:ieu-b-8	epilepsy, all documented cases	epilepsy, all documented cases || ||	TRUE	igd	NA	NA	NA	NA	NA	NA	NA	0.0009	7.13e-07	M00060.metabolites	TRUE	reported	1jHUTz	textfile	2	TRUE	0.00318512	24.9936
rs7073430	A	C	A	C	0.004	-0.00320153	0.4008	0.3897	FALSE	FALSE	FALSE	10	64454881	0.0076227	44889	0.674599	epilepsy, all documented cases || id:ieu-b-8	epilepsy, all documented cases	epilepsy, all documented cases || ||	TRUE	igd	NA	NA	NA	NA	NA	NA	NA	0.0009	9.95e-06	M00060.metabolites	TRUE	reported	1jHUTz	textfile	2	TRUE	0.00251832	19.748
rs7329192	T	C	T	C	-0.0042	0.00298582	0.5277	0.5382	FALSE	FALSE	FALSE	13	85068774	0.00722959	44889	0.6797	epilepsy, all documented cases || id:ieu-b-8	epilepsy, all documented cases	epilepsy, all documented cases || ||	TRUE	igd	NA	NA	NA	NA	NA	NA	NA	0.0009	3.17e-06	M00060.metabolites	TRUE	reported	1jHUTz	textfile	2	TRUE	0.00277573	21.7722
rs1038555	T	C	T	C	-0.004	0.00285664	0.4023	0.4132	FALSE	FALSE	FALSE	6	153671375	0.007306	44889	0.6957	epilepsy, all documented cases || id:ieu-b-8	epilepsy, all documented cases	epilepsy, all documented cases || ||	TRUE	igd	NA	NA	NA	NA	NA	NA	NA	0.0009	7.99e-06	M00060.metabolites	TRUE	reported	1jHUTz	textfile	2	TRUE	0.00251832	19.748
rs4875397	A	G	A	G	-0.0042	-0.00248579	0.5599	0.5872	FALSE	FALSE	FALSE	8	4700011	0.00733272	44889	0.734999	epilepsy, all documented cases || id:ieu-b-8	epilepsy, all documented cases	epilepsy, all documented cases || ||	TRUE	igd	NA	NA	NA	NA	NA	NA	NA	0.0009	3.04e-06	M00060.metabolites	TRUE	reported	1jHUTz	textfile	2	TRUE	0.00277573	21.7722
rs7740614	A	G	A	G	-0.0049	-0.00248028	0.4838	0.4816	FALSE	FALSE	FALSE	6	45545851	0.00733812	44889	0.735501	epilepsy, all documented cases || id:ieu-b-8	epilepsy, all documented cases	epilepsy, all documented cases || ||	TRUE	igd	NA	NA	NA	NA	NA	NA	NA	0.0009	4.75e-08	M00060.metabolites	TRUE	reported	1jHUTz	textfile	2	TRUE	0.0037743	29.6344
rs697311	A	G	A	G	0.0041	-0.00247454	0.3792	0.3805	FALSE	FALSE	FALSE	11	29675343	0.00740882	44889	0.738501	epilepsy, all documented cases || id:ieu-b-8	epilepsy, all documented cases	epilepsy, all documented cases || ||	TRUE	igd	NA	NA	NA	NA	NA	NA	NA	0.0009	4.58e-06	M00060.metabolites	TRUE	reported	1jHUTz	textfile	2	TRUE	0.00264547	20.7478
rs10004285	A	G	A	G	0.005	0.00244711	0.374	0.3963	FALSE	FALSE	FALSE	4	59559715	0.0073708	44889	0.7395	epilepsy, all documented cases || id:ieu-b-8	epilepsy, all documented cases	epilepsy, all documented cases || ||	TRUE	igd	NA	NA	NA	NA	NA	NA	NA	0.001	5.73e-07	M00060.metabolites	TRUE	reported	1jHUTz	textfile	2	TRUE	0.00318512	24.9936
rs4276770	A	G	A	G	-0.0041	-0.00241694	0.3999	0.3964	FALSE	FALSE	FALSE	9	25256654	0.00739124	44889	0.7438	epilepsy, all documented cases || id:ieu-b-8	epilepsy, all documented cases	epilepsy, all documented cases || ||	TRUE	igd	NA	NA	NA	NA	NA	NA	NA	0.0009	5.11e-06	M00060.metabolites	TRUE	reported	1jHUTz	textfile	2	TRUE	0.00264547	20.7478
rs6562776	A	G	A	G	-0.0043	0.00233922	0.6116	0.6244	FALSE	FALSE	FALSE	13	74196887	0.00744976	44889	0.7535	epilepsy, all documented cases || id:ieu-b-8	epilepsy, all documented cases	epilepsy, all documented cases || ||	TRUE	igd	NA	NA	NA	NA	NA	NA	NA	0.0009	1.65e-06	M00060.metabolites	TRUE	reported	1jHUTz	textfile	2	TRUE	0.00290909	22.8213
rs2667698	A	C	A	C	0.0041	0.00219187	0.3681	0.3972	FALSE	FALSE	FALSE	3	189857444	0.00735526	44889	0.7655	epilepsy, all documented cases || id:ieu-b-8	epilepsy, all documented cases	epilepsy, all documented cases || ||	TRUE	igd	NA	NA	NA	NA	NA	NA	NA	0.0009	7.07e-06	M00060.metabolites	TRUE	reported	1jHUTz	textfile	2	TRUE	0.00264547	20.7478
rs1519309	T	C	T	C	-0.0043	0.00220888	0.6543	0.645	FALSE	FALSE	FALSE	4	187015089	0.00753885	44889	0.7692	epilepsy, all documented cases || id:ieu-b-8	epilepsy, all documented cases	epilepsy, all documented cases || ||	TRUE	igd	NA	NA	NA	NA	NA	NA	NA	0.0009	1.87e-06	M00060.metabolites	TRUE	reported	1jHUTz	textfile	2	TRUE	0.00290909	22.8213
rs4499783	T	C	T	C	-0.004	-0.00202873	0.5958	0.5932	FALSE	FALSE	FALSE	5	65967123	0.00732395	44889	0.7815	epilepsy, all documented cases || id:ieu-b-8	epilepsy, all documented cases	epilepsy, all documented cases || ||	TRUE	igd	NA	NA	NA	NA	NA	NA	NA	0.0009	7.58e-06	M00060.metabolites	TRUE	reported	1jHUTz	textfile	2	TRUE	0.00251832	19.748
rs348869	A	G	A	G	-0.0043	0.00192766	0.5108	0.5168	FALSE	FALSE	FALSE	3	100987978	0.00721972	44889	0.7892	epilepsy, all documented cases || id:ieu-b-8	epilepsy, all documented cases	epilepsy, all documented cases || ||	TRUE	igd	NA	NA	NA	NA	NA	NA	NA	0.0009	1.95e-06	M00060.metabolites	TRUE	reported	1jHUTz	textfile	2	TRUE	0.00290909	22.8213
rs10190188	T	C	T	C	0.005	-0.00197166	0.662	0.67	FALSE	FALSE	FALSE	2	49894154	0.00767184	44889	0.7973	epilepsy, all documented cases || id:ieu-b-8	epilepsy, all documented cases	epilepsy, all documented cases || ||	TRUE	igd	NA	NA	NA	NA	NA	NA	NA	0.001	5.73e-07	M00060.metabolites	TRUE	reported	1jHUTz	textfile	2	TRUE	0.00318512	24.9936
rs1871053	A	G	A	G	-0.005	0.00181865	0.4513	0.4439	FALSE	FALSE	FALSE	11	88476191	0.00724561	44889	0.8017	epilepsy, all documented cases || id:ieu-b-8	epilepsy, all documented cases	epilepsy, all documented cases || ||	TRUE	igd	NA	NA	NA	NA	NA	NA	NA	0.0009	2.4e-08	M00060.metabolites	TRUE	reported	1jHUTz	textfile	2	TRUE	0.00392931	30.8563
rs4140704	C	G	C	G	0.0047	-0.00180442	0.4857	0.4511	FALSE	TRUE	TRUE	12	114516809	0.00727588	44889	0.8041	epilepsy, all documented cases || id:ieu-b-8	epilepsy, all documented cases	epilepsy, all documented cases || ||	TRUE	igd	NA	NA	NA	NA	NA	NA	NA	0.0009	1.63e-07	M00060.metabolites	TRUE	reported	1jHUTz	textfile	2	FALSE	0.00347353	27.2646
rs10954411	A	T	A	T	0.0043	-0.00155585	0.3772	0.3723	FALSE	TRUE	FALSE	7	132841506	0.00748004	44889	0.8355	epilepsy, all documented cases || id:ieu-b-8	epilepsy, all documented cases	epilepsy, all documented cases || ||	TRUE	igd	NA	NA	NA	NA	NA	NA	NA	0.0009	1.81e-06	M00060.metabolites	TRUE	reported	1jHUTz	textfile	2	TRUE	0.00290909	22.8213
rs989960	T	C	T	C	0.0041	-0.00151985	0.4175	0.4354	FALSE	FALSE	FALSE	7	107445727	0.007524	44889	0.84	epilepsy, all documented cases || id:ieu-b-8	epilepsy, all documented cases	epilepsy, all documented cases || ||	TRUE	igd	NA	NA	NA	NA	NA	NA	NA	0.0009	4.66e-06	M00060.metabolites	TRUE	reported	1jHUTz	textfile	2	TRUE	0.00264547	20.7478
rs4968791	A	G	A	G	-0.0043	-0.001388	0.5344	0.5274	FALSE	FALSE	FALSE	17	67402795	0.00726701	44889	0.8488	epilepsy, all documented cases || id:ieu-b-8	epilepsy, all documented cases	epilepsy, all documented cases || ||	TRUE	igd	NA	NA	NA	NA	NA	NA	NA	0.0009	1.48e-06	M00060.metabolites	TRUE	reported	1jHUTz	textfile	2	TRUE	0.00290909	22.8213
rs699856	T	C	T	C	0.004	0.00141737	0.3661	0.3795	FALSE	FALSE	FALSE	1	75089136	0.00742078	44889	0.8488	epilepsy, all documented cases || id:ieu-b-8	epilepsy, all documented cases	epilepsy, all documented cases || ||	TRUE	igd	NA	NA	NA	NA	NA	NA	NA	0.0009	7.45e-06	M00060.metabolites	TRUE	reported	1jHUTz	textfile	2	TRUE	0.00251832	19.748
rs9837954	T	C	T	C	-0.0043	0.00141658	0.6418	0.6451	FALSE	FALSE	FALSE	3	157316461	0.00753502	44889	0.8507	epilepsy, all documented cases || id:ieu-b-8	epilepsy, all documented cases	epilepsy, all documented cases || ||	TRUE	igd	NA	NA	NA	NA	NA	NA	NA	0.0009	2.64e-06	M00060.metabolites	TRUE	reported	1jHUTz	textfile	2	TRUE	0.00290909	22.8213
rs900532	T	C	T	C	-0.0044	-0.00134756	0.4524	0.4493	FALSE	FALSE	FALSE	5	10636077	0.00724495	44889	0.8522	epilepsy, all documented cases || id:ieu-b-8	epilepsy, all documented cases	epilepsy, all documented cases || ||	TRUE	igd	NA	NA	NA	NA	NA	NA	NA	0.0009	8.99e-07	M00060.metabolites	TRUE	reported	1jHUTz	textfile	2	TRUE	0.00304556	23.8951
rs899273	T	C	T	C	0.0042	0.00120308	0.5202	0.5311	FALSE	FALSE	FALSE	4	189584904	0.00724747	44889	0.8685	epilepsy, all documented cases || id:ieu-b-8	epilepsy, all documented cases	epilepsy, all documented cases || ||	TRUE	igd	NA	NA	NA	NA	NA	NA	NA	0.0009	3.33e-06	M00060.metabolites	TRUE	reported	1jHUTz	textfile	2	TRUE	0.00277573	21.7722
rs9541214	T	C	T	C	-0.005	0.00126031	0.6529	0.6646	FALSE	FALSE	FALSE	13	35112824	0.00763826	44889	0.8689	epilepsy, all documented cases || id:ieu-b-8	epilepsy, all documented cases	epilepsy, all documented cases || ||	TRUE	igd	NA	NA	NA	NA	NA	NA	NA	0.0009	3.4e-08	M00060.metabolites	TRUE	reported	1jHUTz	textfile	2	TRUE	0.00392931	30.8563
rs2060490	T	C	T	C	-0.0044	0.00116363	0.474	0.4685	FALSE	FALSE	FALSE	2	178861177	0.00722752	44889	0.8724	epilepsy, all documented cases || id:ieu-b-8	epilepsy, all documented cases	epilepsy, all documented cases || ||	TRUE	igd	NA	NA	NA	NA	NA	NA	NA	0.0009	9.1e-07	M00060.metabolites	TRUE	reported	1jHUTz	textfile	2	TRUE	0.00304556	23.8951
rs979242	T	C	T	C	-0.0043	0.00116281	0.3692	0.3798	FALSE	FALSE	FALSE	20	18201837	0.00745389	44889	0.876	epilepsy, all documented cases || id:ieu-b-8	epilepsy, all documented cases	epilepsy, all documented cases || ||	TRUE	igd	NA	NA	NA	NA	NA	NA	NA	0.0009	2.45e-06	M00060.metabolites	TRUE	reported	1jHUTz	textfile	2	TRUE	0.00290909	22.8213
rs12517096	A	G	A	G	0.0041	0.00114588	0.422	0.434	FALSE	FALSE	FALSE	5	119624944	0.00734541	44889	0.8764	epilepsy, all documented cases || id:ieu-b-8	epilepsy, all documented cases	epilepsy, all documented cases || ||	TRUE	igd	NA	NA	NA	NA	NA	NA	NA	0.0009	8.41e-06	M00060.metabolites	TRUE	reported	1jHUTz	textfile	2	TRUE	0.00264547	20.7478
rs7923885	A	G	A	G	-0.0044	0.00111745	0.5257	0.5474	FALSE	FALSE	FALSE	10	18654871	0.00725618	44889	0.8778	epilepsy, all documented cases || id:ieu-b-8	epilepsy, all documented cases	epilepsy, all documented cases || ||	TRUE	igd	NA	NA	NA	NA	NA	NA	NA	0.0009	8.08e-07	M00060.metabolites	TRUE	reported	1jHUTz	textfile	2	TRUE	0.00304556	23.8951
rs9369741	T	G	T	G	0.0043	-0.001118	0.5822	0.5967	FALSE	FALSE	FALSE	6	47702934	0.00735524	44889	0.8796	epilepsy, all documented cases || id:ieu-b-8	epilepsy, all documented cases	epilepsy, all documented cases || ||	TRUE	igd	NA	NA	NA	NA	NA	NA	NA	0.0009	2.42e-06	M00060.metabolites	TRUE	reported	1jHUTz	textfile	2	TRUE	0.00290909	22.8213
rs7738860	T	C	T	C	-0.0044	0.000959703	0.4518	0.4618	FALSE	FALSE	FALSE	6	155805281	0.00721581	44889	0.894	epilepsy, all documented cases || id:ieu-b-8	epilepsy, all documented cases	epilepsy, all documented cases || ||	TRUE	igd	NA	NA	NA	NA	NA	NA	NA	0.0009	1.31e-06	M00060.metabolites	TRUE	reported	1jHUTz	textfile	2	TRUE	0.00304556	23.8951
rs4935115	A	G	A	G	0.0045	-0.000949271	0.529	0.5284	FALSE	FALSE	FALSE	10	56396781	0.00724634	44889	0.8961	epilepsy, all documented cases || id:ieu-b-8	epilepsy, all documented cases	epilepsy, all documented cases || ||	TRUE	igd	NA	NA	NA	NA	NA	NA	NA	0.0009	5.75e-07	M00060.metabolites	TRUE	reported	1jHUTz	textfile	2	TRUE	0.00318512	24.9936
rs2146498	A	G	A	G	0.004	0.000927326	0.5787	0.561	FALSE	FALSE	FALSE	14	93072269	0.00724473	44889	0.8983	epilepsy, all documented cases || id:ieu-b-8	epilepsy, all documented cases	epilepsy, all documented cases || ||	TRUE	igd	NA	NA	NA	NA	NA	NA	NA	0.0009	8.04e-06	M00060.metabolites	TRUE	reported	1jHUTz	textfile	2	TRUE	0.00251832	19.748
rs477992	A	G	A	G	-0.0047	0.000999214	0.3228	0.3068	FALSE	FALSE	FALSE	1	120257576	0.00780636	44889	0.8985	epilepsy, all documented cases || id:ieu-b-8	epilepsy, all documented cases	epilepsy, all documented cases || ||	TRUE	igd	NA	NA	NA	NA	NA	NA	NA	0.0009	2e-07	M00060.metabolites	TRUE	reported	1jHUTz	textfile	2	TRUE	0.00347353	27.2646
rs1509396	C	G	C	G	0.0046	0.000851821	0.5174	0.5378	FALSE	TRUE	TRUE	2	28624833	0.00753823	44889	0.91	epilepsy, all documented cases || id:ieu-b-8	epilepsy, all documented cases	epilepsy, all documented cases || ||	TRUE	igd	TRUE	rs1509396	rs4666070	G	C	G	A	0.0009	4.46e-07	M00060.metabolites	TRUE	reported	1jHUTz	textfile	2	FALSE	0.00332778	26.1168
rs1444212	A	G	A	G	0.004	-0.000796519	0.6413	0.6284	FALSE	FALSE	FALSE	3	3900591	0.0074441	44889	0.9147	epilepsy, all documented cases || id:ieu-b-8	epilepsy, all documented cases	epilepsy, all documented cases || ||	TRUE	igd	NA	NA	NA	NA	NA	NA	NA	0.0009	9.48e-06	M00060.metabolites	TRUE	reported	1jHUTz	textfile	2	TRUE	0.00251832	19.748
rs757378	A	T	A	T	-0.0042	0.000692999	0.6095	0.5936	FALSE	TRUE	FALSE	17	29722619	0.00737233	44889	0.9252	epilepsy, all documented cases || id:ieu-b-8	epilepsy, all documented cases	epilepsy, all documented cases || ||	TRUE	igd	NA	NA	NA	NA	NA	NA	NA	0.0009	3.57e-06	M00060.metabolites	TRUE	reported	1jHUTz	textfile	2	TRUE	0.00277573	21.7722
rs10911251	A	C	A	C	-0.0047	-0.000664928	0.5759	0.5703	FALSE	FALSE	FALSE	1	183094802	0.0073069	44889	0.9275	epilepsy, all documented cases || id:ieu-b-8	epilepsy, all documented cases	epilepsy, all documented cases || ||	TRUE	igd	TRUE	rs10911251	rs10797850	C	A	A	G	0.0009	1.58e-07	M00060.metabolites	TRUE	reported	1jHUTz	textfile	2	TRUE	0.00347353	27.2646
rs951134	A	T	A	T	0.0047	0.000648621	0.5573	0.5222	FALSE	TRUE	TRUE	5	360543	0.0072069	44889	0.9281	epilepsy, all documented cases || id:ieu-b-8	epilepsy, all documented cases	epilepsy, all documented cases || ||	TRUE	igd	TRUE	rs951134	rs6555205	T	A	C	T	0.0009	1.93e-07	M00060.metabolites	TRUE	reported	1jHUTz	textfile	2	FALSE	0.00347353	27.2646
rs7795093	A	G	A	G	-0.0044	0.000660497	0.3813	0.382	FALSE	FALSE	FALSE	7	131365443	0.00759192	44889	0.9306	epilepsy, all documented cases || id:ieu-b-8	epilepsy, all documented cases	epilepsy, all documented cases || ||	TRUE	igd	NA	NA	NA	NA	NA	NA	NA	0.0009	1.47e-06	M00060.metabolites	TRUE	reported	1jHUTz	textfile	2	TRUE	0.00304556	23.8951
rs1677193	A	C	A	C	-0.0044	0.000567154	0.6122	0.5968	FALSE	FALSE	FALSE	12	31756155	0.00736564	44889	0.9385	epilepsy, all documented cases || id:ieu-b-8	epilepsy, all documented cases	epilepsy, all documented cases || ||	TRUE	igd	NA	NA	NA	NA	NA	NA	NA	0.0009	1.25e-06	M00060.metabolites	TRUE	reported	1jHUTz	textfile	2	TRUE	0.00304556	23.8951
rs4921412	C	G	C	G	-0.0042	0.000534415	0.3864	0.3809	FALSE	TRUE	FALSE	5	161158782	0.00742244	44889	0.943	epilepsy, all documented cases || id:ieu-b-8	epilepsy, all documented cases	epilepsy, all documented cases || ||	TRUE	igd	NA	NA	NA	NA	NA	NA	NA	0.0009	2.78e-06	M00060.metabolites	TRUE	reported	1jHUTz	textfile	2	TRUE	0.00277573	21.7722
rs9403527	T	C	T	C	0.0045	-0.000442814	0.3456	0.337	FALSE	FALSE	FALSE	6	144047833	0.00776866	44889	0.9548	epilepsy, all documented cases || id:ieu-b-8	epilepsy, all documented cases	epilepsy, all documented cases || ||	TRUE	igd	NA	NA	NA	NA	NA	NA	NA	0.0009	9.91e-07	M00060.metabolites	TRUE	reported	1jHUTz	textfile	2	TRUE	0.00318512	24.9936
rs2465250	A	C	A	C	0.0048	-0.00033374	0.5503	0.5419	FALSE	FALSE	FALSE	4	169357067	0.00725522	44889	0.9635	epilepsy, all documented cases || id:ieu-b-8	epilepsy, all documented cases	epilepsy, all documented cases || ||	TRUE	igd	NA	NA	NA	NA	NA	NA	NA	0.0009	7.76e-08	M00060.metabolites	TRUE	reported	1jHUTz	textfile	2	TRUE	0.00362237	28.4372
rs13130810	T	C	T	C	0.004	-0.000291174	0.4401	0.4237	FALSE	FALSE	FALSE	4	177147696	0.00727935	44889	0.9681	epilepsy, all documented cases || id:ieu-b-8	epilepsy, all documented cases	epilepsy, all documented cases || ||	TRUE	igd	NA	NA	NA	NA	NA	NA	NA	0.0009	7.79e-06	M00060.metabolites	TRUE	reported	1jHUTz	textfile	2	TRUE	0.00251832	19.748
rs6820313	T	G	T	G	0.0049	-0.000253196	0.5169	0.5396	FALSE	FALSE	FALSE	4	140134659	0.00723418	44889	0.9718	epilepsy, all documented cases || id:ieu-b-8	epilepsy, all documented cases	epilepsy, all documented cases || ||	TRUE	igd	NA	NA	NA	NA	NA	NA	NA	0.0009	4.65e-08	M00060.metabolites	TRUE	reported	1jHUTz	textfile	2	TRUE	0.0037743	29.6344
rs637828	A	C	A	C	0.0041	0.000249566	0.5424	0.5658	FALSE	FALSE	FALSE	18	60153289	0.00734017	44889	0.9727	epilepsy, all documented cases || id:ieu-b-8	epilepsy, all documented cases	epilepsy, all documented cases || ||	TRUE	igd	NA	NA	NA	NA	NA	NA	NA	0.0009	5.81e-06	M00060.metabolites	TRUE	reported	1jHUTz	textfile	2	TRUE	0.00264547	20.7478
rs9292230	T	C	T	C	0.0041	0.00010026	0.6218	0.6252	FALSE	FALSE	FALSE	5	27906291	0.00771229	44889	0.99	epilepsy, all documented cases || id:ieu-b-8	epilepsy, all documented cases	epilepsy, all documented cases || ||	TRUE	igd	NA	NA	NA	NA	NA	NA	NA	0.0009	4.63e-06	M00060.metabolites	TRUE	reported	1jHUTz	textfile	2	TRUE	0.00264547	20.7478
rs2898645	T	C	T	C	-0.005	2.89e-05	0.545	0.5322	FALSE	FALSE	FALSE	17	75332699	0.00722354	44889	0.9969	epilepsy, all documented cases || id:ieu-b-8	epilepsy, all documented cases	epilepsy, all documented cases || ||	TRUE	igd	NA	NA	NA	NA	NA	NA	NA	0.001	5.73e-07	M00060.metabolites	TRUE	reported	1jHUTz	textfile	2	TRUE	0.00318512	24.9936
rs3869132	T	C	T	C	0.0079	0.0234621	0.2494	0.2443	FALSE	FALSE	FALSE	6	31411321	0.00838232	44889	0.00512495	epilepsy, all documented cases || id:ieu-b-8	epilepsy, all documented cases	epilepsy, all documented cases || ||	TRUE	igd	TRUE	rs3869132	rs7769403	T	C	C	A	0.0017	4.06e-06	M00063.metabolites	TRUE	reported	gM4iMM	textfile	2	TRUE	0.00275252	21.5896
rs3802195	T	G	T	G	0.0086	0.0239511	0.1886	0.1855	FALSE	FALSE	FALSE	8	99140208	0.00927619	44889	0.00983694	epilepsy, all documented cases || id:ieu-b-8	epilepsy, all documented cases	epilepsy, all documented cases || ||	TRUE	igd	NA	NA	NA	NA	NA	NA	NA	0.0018	1.13e-06	M00063.metabolites	TRUE	reported	gM4iMM	textfile	2	TRUE	0.00290909	22.8213
rs2259571	T	G	T	G	-0.0078	-0.0173921	0.6893	0.6271	FALSE	FALSE	FALSE	6	31583827	0.00745165	44889	0.0195898	epilepsy, all documented cases || id:ieu-b-8	epilepsy, all documented cases	epilepsy, all documented cases || ||	TRUE	igd	NA	NA	NA	NA	NA	NA	NA	0.0017	2.86e-06	M00063.metabolites	TRUE	reported	gM4iMM	textfile	2	TRUE	0.00268346	21.0465
rs886282	T	C	T	C	0.0081	0.0209321	0.1989	0.2093	FALSE	FALSE	FALSE	17	55188150	0.00898372	44889	0.0198002	epilepsy, all documented cases || id:ieu-b-8	epilepsy, all documented cases	epilepsy, all documented cases || ||	TRUE	igd	NA	NA	NA	NA	NA	NA	NA	0.0018	3.71e-06	M00063.metabolites	TRUE	reported	gM4iMM	textfile	2	TRUE	0.00258151	20.2448
rs17293443	T	C	T	C	0.0078	-0.0184822	0.7718	0.7807	FALSE	FALSE	FALSE	15	67437863	0.00882205	44889	0.0361901	epilepsy, all documented cases || id:ieu-b-8	epilepsy, all documented cases	epilepsy, all documented cases || ||	TRUE	igd	NA	NA	NA	NA	NA	NA	NA	0.0017	8.09e-06	M00063.metabolites	TRUE	reported	gM4iMM	textfile	2	TRUE	0.00268346	21.0465
rs2870664	T	C	T	C	0.0147	-0.0142577	0.4767	0.4609	FALSE	FALSE	FALSE	20	54283260	0.00729295	44889	0.0505499	epilepsy, all documented cases || id:ieu-b-8	epilepsy, all documented cases	epilepsy, all documented cases || ||	TRUE	igd	NA	NA	NA	NA	NA	NA	NA	0.0031	1.6e-06	M00063.metabolites	TRUE	reported	gM4iMM	textfile	2	TRUE	0.00286573	22.4802
rs1411983	A	T	A	T	-0.0073	0.0134013	0.594	0.6056	FALSE	TRUE	FALSE	9	89236178	0.00778241	44889	0.0850002	epilepsy, all documented cases || id:ieu-b-8	epilepsy, all documented cases	epilepsy, all documented cases || ||	TRUE	igd	NA	NA	NA	NA	NA	NA	NA	0.0017	9.21e-06	M00063.metabolites	TRUE	reported	gM4iMM	textfile	2	TRUE	0.00235124	18.4347
rs1005596	A	G	A	G	0.0115	-0.020387	0.1014	0.1018	FALSE	FALSE	FALSE	17	33142245	0.0122151	44889	0.0951196	epilepsy, all documented cases || id:ieu-b-8	epilepsy, all documented cases	epilepsy, all documented cases || ||	TRUE	igd	NA	NA	NA	NA	NA	NA	NA	0.0025	4.2e-06	M00063.metabolites	TRUE	reported	gM4iMM	textfile	2	TRUE	0.0026972	21.1546
rs4401492	T	G	T	G	0.0082	0.0151664	0.1795	0.1887	FALSE	FALSE	FALSE	4	184611799	0.00919735	44889	0.0990992	epilepsy, all documented cases || id:ieu-b-8	epilepsy, all documented cases	epilepsy, all documented cases || ||	TRUE	igd	NA	NA	NA	NA	NA	NA	NA	0.0018	4.52e-06	M00063.metabolites	TRUE	reported	gM4iMM	textfile	2	TRUE	0.00264547	20.7478
rs1433904	T	C	T	C	0.0442	-0.0304772	0.0228	0.0279	FALSE	FALSE	FALSE	11	4819790	0.0223933	44889	0.1735	epilepsy, all documented cases || id:ieu-b-8	epilepsy, all documented cases	epilepsy, all documented cases || ||	TRUE	igd	NA	NA	NA	NA	NA	NA	NA	0.0097	5.06e-06	M00063.metabolites	TRUE	reported	gM4iMM	textfile	2	TRUE	0.0026468	20.7582
rs602633	T	G	T	G	-0.0102	-0.011813	0.2163	0.2082	FALSE	FALSE	FALSE	1	109821511	0.00897641	44889	0.1883	epilepsy, all documented cases || id:ieu-b-8	epilepsy, all documented cases	epilepsy, all documented cases || ||	TRUE	igd	NA	NA	NA	NA	NA	NA	NA	0.0017	5.02e-09	M00063.metabolites	TRUE	reported	gM4iMM	textfile	2	TRUE	0.00458015	35.9908
rs2050223	A	G	A	G	-0.0078	0.0110358	0.2016	0.2345	FALSE	FALSE	FALSE	20	15701814	0.00850219	44889	0.1943	epilepsy, all documented cases || id:ieu-b-8	epilepsy, all documented cases	epilepsy, all documented cases || ||	TRUE	igd	NA	NA	NA	NA	NA	NA	NA	0.0017	7.22e-06	M00063.metabolites	TRUE	reported	gM4iMM	textfile	2	TRUE	0.00268346	21.0465
rs17728920	A	C	A	C	0.0081	0.012055	0.1768	0.1696	FALSE	FALSE	FALSE	13	26132841	0.00982474	44889	0.2198	epilepsy, all documented cases || id:ieu-b-8	epilepsy, all documented cases	epilepsy, all documented cases || ||	TRUE	igd	NA	NA	NA	NA	NA	NA	NA	0.0018	5.3e-06	M00063.metabolites	TRUE	reported	gM4iMM	textfile	2	TRUE	0.00258151	20.2448
rs1124515	A	G	A	G	-0.0078	-0.00848859	0.2539	0.2382	FALSE	FALSE	FALSE	11	126346842	0.00849709	44889	0.3179	epilepsy, all documented cases || id:ieu-b-8	epilepsy, all documented cases	epilepsy, all documented cases || ||	TRUE	igd	NA	NA	NA	NA	NA	NA	NA	0.0017	6.01e-06	M00063.metabolites	TRUE	reported	gM4iMM	textfile	2	TRUE	0.00268346	21.0465
rs12881791	T	G	T	G	-0.0083	0.00779541	0.7603	0.7471	FALSE	FALSE	FALSE	14	63023507	0.00831954	44889	0.3489	epilepsy, all documented cases || id:ieu-b-8	epilepsy, all documented cases	epilepsy, all documented cases || ||	TRUE	igd	NA	NA	NA	NA	NA	NA	NA	0.0018	5.91e-06	M00063.metabolites	TRUE	reported	gM4iMM	textfile	2	TRUE	0.00271022	21.2569
rs3747924	T	C	T	C	0.0083	0.0084947	0.1781	0.188	FALSE	FALSE	FALSE	20	6182755	0.00927369	44889	0.3595	epilepsy, all documented cases || id:ieu-b-8	epilepsy, all documented cases	epilepsy, all documented cases || ||	TRUE	igd	NA	NA	NA	NA	NA	NA	NA	0.0018	4.24e-06	M00063.metabolites	TRUE	reported	gM4iMM	textfile	2	TRUE	0.00271022	21.2569
rs927961	T	G	T	G	-0.0079	-0.00770003	0.7597	0.7584	FALSE	FALSE	FALSE	1	41246301	0.00841534	44889	0.3603	epilepsy, all documented cases || id:ieu-b-8	epilepsy, all documented cases	epilepsy, all documented cases || ||	TRUE	igd	NA	NA	NA	NA	NA	NA	NA	0.0017	5.06e-06	M00063.metabolites	TRUE	reported	gM4iMM	textfile	2	TRUE	0.00275252	21.5896
rs2130712	A	C	A	C	0.0165	0.0113189	0.92	0.9269	FALSE	FALSE	FALSE	4	155253011	0.0143458	44889	0.43	epilepsy, all documented cases || id:ieu-b-8	epilepsy, all documented cases	epilepsy, all documented cases || ||	TRUE	igd	TRUE	rs2130712	rs72966161	C	A	T	A	0.0032	2.43e-07	M00063.metabolites	TRUE	reported	gM4iMM	textfile	2	TRUE	0.00338661	26.5801
rs3897960	A	T	A	T	-0.0084	0.00696942	0.2083	0.2077	FALSE	TRUE	FALSE	4	83701791	0.00895812	44889	0.4368	epilepsy, all documented cases || id:ieu-b-8	epilepsy, all documented cases	epilepsy, all documented cases || ||	TRUE	igd	NA	NA	NA	NA	NA	NA	NA	0.0017	1.29e-06	M00063.metabolites	TRUE	reported	gM4iMM	textfile	2	TRUE	0.00311085	24.409
rs6438950	C	G	C	G	0.0131	-0.00834782	0.9036	0.8821	FALSE	TRUE	FALSE	3	96806729	0.0111602	44889	0.4542	epilepsy, all documented cases || id:ieu-b-8	epilepsy, all documented cases	epilepsy, all documented cases || ||	TRUE	igd	NA	NA	NA	NA	NA	NA	NA	0.0025	1.54e-07	M00063.metabolites	TRUE	reported	gM4iMM	textfile	2	TRUE	0.00349713	27.4506
rs4602115	T	G	T	G	0.0146	0.00623169	0.7133	0.7427	FALSE	FALSE	FALSE	18	234473	0.0083872	44889	0.4573	epilepsy, all documented cases || id:ieu-b-8	epilepsy, all documented cases	epilepsy, all documented cases || ||	TRUE	igd	NA	NA	NA	NA	NA	NA	NA	0.0033	7.65e-06	M00063.metabolites	TRUE	reported	gM4iMM	textfile	2	TRUE	0.00249554	19.5689
rs871748	T	C	T	C	-0.0082	-0.00513709	0.182	0.1977	FALSE	FALSE	FALSE	10	5701795	0.00922278	44889	0.577801	epilepsy, all documented cases || id:ieu-b-8	epilepsy, all documented cases	epilepsy, all documented cases || ||	TRUE	igd	NA	NA	NA	NA	NA	NA	NA	0.0018	8.56e-06	M00063.metabolites	TRUE	reported	gM4iMM	textfile	2	TRUE	0.00264547	20.7478
rs10207315	T	G	T	G	0.0078	0.00424134	0.2432	0.2463	FALSE	FALSE	FALSE	2	21196346	0.00858571	44889	0.6215	epilepsy, all documented cases || id:ieu-b-8	epilepsy, all documented cases	epilepsy, all documented cases || ||	TRUE	igd	NA	NA	NA	NA	NA	NA	NA	0.0017	4.79e-06	M00063.metabolites	TRUE	reported	gM4iMM	textfile	2	TRUE	0.00268346	21.0465
rs6603141	A	G	A	G	-0.0081	-0.00358611	0.258	0.2224	FALSE	FALSE	FALSE	19	8159910	0.00874661	44889	0.6818	epilepsy, all documented cases || id:ieu-b-8	epilepsy, all documented cases	epilepsy, all documented cases || ||	TRUE	igd	TRUE	rs6603141	rs34241327	A	G	T	C	0.0017	2.61e-06	M00063.metabolites	TRUE	reported	gM4iMM	textfile	2	TRUE	0.00289324	22.6966
rs10011091	T	C	T	C	0.0086	0.00351659	0.8159	0.8157	FALSE	FALSE	FALSE	4	160932189	0.00930316	44889	0.7051	epilepsy, all documented cases || id:ieu-b-8	epilepsy, all documented cases	epilepsy, all documented cases || ||	TRUE	igd	NA	NA	NA	NA	NA	NA	NA	0.0018	2.15e-06	M00063.metabolites	TRUE	reported	gM4iMM	textfile	2	TRUE	0.00290909	22.8213
rs6970076	T	C	T	C	-0.0079	-0.00245155	0.7679	0.752	FALSE	FALSE	FALSE	7	105698143	0.00842458	44889	0.7712	epilepsy, all documented cases || id:ieu-b-8	epilepsy, all documented cases	epilepsy, all documented cases || ||	TRUE	igd	NA	NA	NA	NA	NA	NA	NA	0.0017	4.37e-06	M00063.metabolites	TRUE	reported	gM4iMM	textfile	2	TRUE	0.00275252	21.5896
rs2026590	T	G	T	G	0.008	-0.00241967	0.2176	0.2177	FALSE	FALSE	FALSE	9	24833789	0.00873526	44889	0.781801	epilepsy, all documented cases || id:ieu-b-8	epilepsy, all documented cases	epilepsy, all documented cases || ||	TRUE	igd	NA	NA	NA	NA	NA	NA	NA	0.0017	3.76e-06	M00063.metabolites	TRUE	reported	gM4iMM	textfile	2	TRUE	0.00282245	22.1397
rs17683567	T	C	T	C	0.0078	-0.00210885	0.2146	0.1993	FALSE	FALSE	FALSE	8	133876930	0.00901216	44889	0.8151	epilepsy, all documented cases || id:ieu-b-8	epilepsy, all documented cases	epilepsy, all documented cases || ||	TRUE	igd	NA	NA	NA	NA	NA	NA	NA	0.0017	7.57e-06	M00063.metabolites	TRUE	reported	gM4iMM	textfile	2	TRUE	0.00268346	21.0465
rs11610936	T	C	T	C	-0.0121	-0.00264927	0.0989	0.0965	FALSE	FALSE	FALSE	12	95285404	0.0122086	44889	0.8284	epilepsy, all documented cases || id:ieu-b-8	epilepsy, all documented cases	epilepsy, all documented cases || ||	TRUE	igd	NA	NA	NA	NA	NA	NA	NA	0.0025	1.34e-06	M00063.metabolites	TRUE	reported	gM4iMM	textfile	2	TRUE	0.00298513	23.4196
rs11813145	A	G	A	G	0.0076	0.00130669	0.3414	0.3259	FALSE	FALSE	FALSE	10	45134272	0.00768641	44889	0.8646	epilepsy, all documented cases || id:ieu-b-8	epilepsy, all documented cases	epilepsy, all documented cases || ||	TRUE	igd	NA	NA	NA	NA	NA	NA	NA	0.0017	5.87e-06	M00063.metabolites	TRUE	reported	gM4iMM	textfile	2	TRUE	0.00254796	19.9811
rs12896813	T	C	T	C	-0.0082	0.00131283	0.1853	0.1709	FALSE	FALSE	FALSE	14	43029500	0.00958267	44889	0.8908	epilepsy, all documented cases || id:ieu-b-8	epilepsy, all documented cases	epilepsy, all documented cases || ||	TRUE	igd	NA	NA	NA	NA	NA	NA	NA	0.0018	3.52e-06	M00063.metabolites	TRUE	reported	gM4iMM	textfile	2	TRUE	0.00264547	20.7478
rs10493549	A	G	A	G	-0.009	-0.000923897	0.7989	0.8117	FALSE	FALSE	FALSE	1	75311145	0.00923897	44889	0.9205	epilepsy, all documented cases || id:ieu-b-8	epilepsy, all documented cases	epilepsy, all documented cases || ||	TRUE	igd	NA	NA	NA	NA	NA	NA	NA	0.0017	2.27e-07	M00063.metabolites	TRUE	reported	gM4iMM	textfile	2	TRUE	0.00356948	28.0205
rs2407893	A	G	A	G	0.0079	-0.000526235	0.427	0.42	FALSE	FALSE	FALSE	16	61623478	0.00730882	44889	0.9423	epilepsy, all documented cases || id:ieu-b-8	epilepsy, all documented cases	epilepsy, all documented cases || ||	TRUE	igd	NA	NA	NA	NA	NA	NA	NA	0.0016	1.29e-06	M00063.metabolites	TRUE	reported	gM4iMM	textfile	2	TRUE	0.00310624	24.3727
rs4941743	T	C	T	C	0.0087	4.3e-05	0.2179	0.2361	FALSE	FALSE	FALSE	13	31664439	0.00859156	44889	0.9964	epilepsy, all documented cases || id:ieu-b-8	epilepsy, all documented cases	epilepsy, all documented cases || ||	TRUE	igd	NA	NA	NA	NA	NA	NA	NA	0.0017	3.28e-07	M00063.metabolites	TRUE	reported	gM4iMM	textfile	2	TRUE	0.00333627	26.1836
rs1722400	A	C	A	C	0.01	0.0235247	0.8799	0.8531	FALSE	FALSE	FALSE	12	103192502	0.0104	44889	0.0237301	epilepsy, all documented cases || id:ieu-b-8	epilepsy, all documented cases	epilepsy, all documented cases || ||	TRUE	igd	TRUE	rs1722400	rs2254427	C	A	A	G	0.0021	1.29e-06	M00064.metabolites	TRUE	reported	KvmdD5	textfile	2	TRUE	0.00288985	22.6699
rs10050054	T	C	T	C	-0.0325	-0.0306262	0.9828	0.9741	FALSE	FALSE	FALSE	4	178647306	0.0226693	44889	0.1765	epilepsy, all documented cases || id:ieu-b-8	epilepsy, all documented cases	epilepsy, all documented cases || ||	TRUE	igd	NA	NA	NA	NA	NA	NA	NA	0.0069	2.58e-06	M00064.metabolites	TRUE	reported	KvmdD5	textfile	2	TRUE	0.00282755	22.1798
rs1565225	A	G	A	G	0.007	-0.00510984	0.245	0.2439	FALSE	FALSE	FALSE	8	85687107	0.00837679	44889	0.542	epilepsy, all documented cases || id:ieu-b-8	epilepsy, all documented cases	epilepsy, all documented cases || ||	TRUE	igd	NA	NA	NA	NA	NA	NA	NA	0.0015	2.34e-06	M00064.metabolites	TRUE	reported	KvmdD5	textfile	2	TRUE	0.00277573	21.7722
rs1718306	T	C	T	C	0.0075	-0.00194037	0.4023	0.4193	FALSE	FALSE	FALSE	12	103257308	0.00729464	44889	0.79	epilepsy, all documented cases || id:ieu-b-8	epilepsy, all documented cases	epilepsy, all documented cases || ||	TRUE	igd	NA	NA	NA	NA	NA	NA	NA	0.0011	7.34e-11	M00064.metabolites	TRUE	reported	KvmdD5	textfile	2	TRUE	0.00590657	46.4757
rs394282	A	T	A	T	-0.0163	0.0284002	0.1112	0.0678	FALSE	TRUE	FALSE	1	8284657	0.0147995	44889	0.0549997	epilepsy, all documented cases || id:ieu-b-8	epilepsy, all documented cases	epilepsy, all documented cases || ||	TRUE	igd	NA	NA	NA	NA	NA	NA	NA	0.0033	1.02e-06	M00513.metabolites	TRUE	reported	WFZLRl	textfile	2	TRUE	0.00310861	24.3914
rs2521310	T	C	T	C	0.009	-0.0164925	0.874	0.8558	FALSE	FALSE	FALSE	7	89352860	0.0102502	44889	0.1076	epilepsy, all documented cases || id:ieu-b-8	epilepsy, all documented cases	epilepsy, all documented cases || ||	TRUE	igd	NA	NA	NA	NA	NA	NA	NA	0.002	6.8e-06	M00513.metabolites	TRUE	reported	WFZLRl	textfile	2	TRUE	0.00258151	20.2448
rs2289804	A	G	A	G	-0.0143	0.0187951	0.9343	0.9218	FALSE	FALSE	FALSE	10	69993032	0.0133964	44889	0.1606	epilepsy, all documented cases || id:ieu-b-8	epilepsy, all documented cases	epilepsy, all documented cases || ||	TRUE	igd	NA	NA	NA	NA	NA	NA	NA	0.0027	1.25e-07	M00513.metabolites	TRUE	reported	WFZLRl	textfile	2	TRUE	0.00357241	28.0436
rs13031396	T	G	T	G	-0.0076	-0.0119264	0.2473	0.2433	FALSE	FALSE	FALSE	2	60717399	0.00869275	44889	0.17	epilepsy, all documented cases || id:ieu-b-8	epilepsy, all documented cases	epilepsy, all documented cases || ||	TRUE	igd	NA	NA	NA	NA	NA	NA	NA	0.0017	9.17e-06	M00513.metabolites	TRUE	reported	WFZLRl	textfile	2	TRUE	0.00254796	19.9811
rs11054328	T	C	T	C	0.0088	0.0120929	0.1072	0.1011	FALSE	FALSE	FALSE	12	11663755	0.0120929	44889	0.3172	epilepsy, all documented cases || id:ieu-b-8	epilepsy, all documented cases	epilepsy, all documented cases || ||	TRUE	igd	NA	NA	NA	NA	NA	NA	NA	0.0018	1.46e-06	M00513.metabolites	TRUE	reported	WFZLRl	textfile	2	TRUE	0.00304556	23.8951
rs12175103	A	C	A	C	0.0048	-0.0067899	0.4153	0.4481	FALSE	FALSE	FALSE	6	100751890	0.00724642	44889	0.3486	epilepsy, all documented cases || id:ieu-b-8	epilepsy, all documented cases	epilepsy, all documented cases || ||	TRUE	igd	TRUE	rs12175103	rs2841309	A	C	T	C	0.0009	4.86e-07	M00513.metabolites	TRUE	reported	WFZLRl	textfile	2	TRUE	0.00362237	28.4372
rs9312777	T	C	T	C	0.0043	-0.00669922	0.4788	0.4646	FALSE	FALSE	FALSE	5	11556754	0.0072581	44889	0.3561	epilepsy, all documented cases || id:ieu-b-8	epilepsy, all documented cases	epilepsy, all documented cases || ||	TRUE	igd	NA	NA	NA	NA	NA	NA	NA	0.0009	4.68e-06	M00513.metabolites	TRUE	reported	WFZLRl	textfile	2	TRUE	0.00290909	22.8213
rs1374355	A	T	A	T	0.0083	0.0075149	0.1077	0.1231	FALSE	TRUE	FALSE	2	200156193	0.0109547	44889	0.4926	epilepsy, all documented cases || id:ieu-b-8	epilepsy, all documented cases	epilepsy, all documented cases || ||	TRUE	igd	NA	NA	NA	NA	NA	NA	NA	0.0019	8.59e-06	M00513.metabolites	TRUE	reported	WFZLRl	textfile	2	TRUE	0.00243311	19.0782
rs9456538	A	G	A	G	-0.0082	-0.00670131	0.1493	0.1591	FALSE	FALSE	FALSE	6	160853393	0.00991318	44889	0.4991	epilepsy, all documented cases || id:ieu-b-8	epilepsy, all documented cases	epilepsy, all documented cases || ||	TRUE	igd	NA	NA	NA	NA	NA	NA	NA	0.0018	4.2e-06	M00513.metabolites	TRUE	reported	WFZLRl	textfile	2	TRUE	0.00264547	20.7478
rs12324230	T	C	T	C	0.0042	-0.00463328	0.5209	0.5145	FALSE	FALSE	FALSE	15	75851565	0.0072622	44889	0.5236	epilepsy, all documented cases || id:ieu-b-8	epilepsy, all documented cases	epilepsy, all documented cases || ||	TRUE	igd	TRUE	rs12324230	rs4319732	C	T	A	G	0.0009	8.68e-06	M00513.metabolites	TRUE	reported	WFZLRl	textfile	2	TRUE	0.00277573	21.7722
rs10519445	A	G	A	G	-0.0045	0.00384639	0.5338	0.5233	FALSE	FALSE	FALSE	15	24106808	0.00723006	44889	0.5944	epilepsy, all documented cases || id:ieu-b-8	epilepsy, all documented cases	epilepsy, all documented cases || ||	TRUE	igd	NA	NA	NA	NA	NA	NA	NA	0.0009	1.85e-06	M00513.metabolites	TRUE	reported	WFZLRl	textfile	2	TRUE	0.00318512	24.9936
rs1990178	T	C	T	C	-0.0164	0.00423311	0.1943	0.2318	FALSE	FALSE	FALSE	7	21300265	0.00855173	44889	0.6204	epilepsy, all documented cases || id:ieu-b-8	epilepsy, all documented cases	epilepsy, all documented cases || ||	TRUE	igd	NA	NA	NA	NA	NA	NA	NA	0.0036	6.27e-06	M00513.metabolites	TRUE	reported	WFZLRl	textfile	2	TRUE	0.00264547	20.7478
rs9477021	C	G	C	G	-0.0236	-0.0118067	0.0178	0.0213	FALSE	TRUE	FALSE	6	16061453	0.0260059	44889	0.649999	epilepsy, all documented cases || id:ieu-b-8	epilepsy, all documented cases	epilepsy, all documented cases || ||	TRUE	igd	NA	NA	NA	NA	NA	NA	NA	0.0053	7.73e-06	M00513.metabolites	TRUE	reported	WFZLRl	textfile	2	TRUE	0.00252781	19.8226
rs11694230	T	C	T	C	-0.0075	0.00293944	0.3363	0.3527	FALSE	FALSE	FALSE	2	6839127	0.00790172	44889	0.709999	epilepsy, all documented cases || id:ieu-b-8	epilepsy, all documented cases	epilepsy, all documented cases || ||	TRUE	igd	NA	NA	NA	NA	NA	NA	NA	0.0017	9e-06	M00513.metabolites	TRUE	reported	WFZLRl	textfile	2	TRUE	0.00248151	19.4587
rs10426415	A	G	A	G	-0.0086	-0.00345128	0.878	0.8732	FALSE	FALSE	FALSE	19	41209177	0.0112055	44889	0.7582	epilepsy, all documented cases || id:ieu-b-8	epilepsy, all documented cases	epilepsy, all documented cases || ||	TRUE	igd	TRUE	rs10426415	rs2288450	G	A	T	C	0.0018	3.11e-06	M00513.metabolites	TRUE	reported	WFZLRl	textfile	2	TRUE	0.00290909	22.8213
rs10202838	C	G	C	G	0.0137	0.00209667	0.5288	0.5528	FALSE	TRUE	TRUE	2	12749003	0.00725492	44889	0.7727	epilepsy, all documented cases || id:ieu-b-8	epilepsy, all documented cases	epilepsy, all documented cases || ||	TRUE	igd	NA	NA	NA	NA	NA	NA	NA	0.0029	3.32e-06	M00513.metabolites	TRUE	reported	WFZLRl	textfile	2	FALSE	0.00284432	22.3118
rs1955135	A	C	A	C	0.008	-0.00262657	0.8659	0.8465	FALSE	FALSE	FALSE	3	105165692	0.00998696	44889	0.7922	epilepsy, all documented cases || id:ieu-b-8	epilepsy, all documented cases	epilepsy, all documented cases || ||	TRUE	igd	TRUE	rs1955135	rs73183112	C	A	C	T	0.0018	9.99e-06	M00513.metabolites	TRUE	reported	WFZLRl	textfile	2	TRUE	0.00251832	19.748
rs1498350	A	C	A	C	0.0045	-0.00176138	0.4954	0.4988	FALSE	FALSE	FALSE	1	67294143	0.00721878	44889	0.8076	epilepsy, all documented cases || id:ieu-b-8	epilepsy, all documented cases	epilepsy, all documented cases || ||	TRUE	igd	NA	NA	NA	NA	NA	NA	NA	0.001	1.88e-06	M00513.metabolites	TRUE	reported	WFZLRl	textfile	2	TRUE	0.00258151	20.2448
rs2048277	A	G	A	G	0.0083	-0.00168634	0.8956	0.897	FALSE	FALSE	FALSE	2	211151774	0.0121319	44889	0.8898	epilepsy, all documented cases || id:ieu-b-8	epilepsy, all documented cases	epilepsy, all documented cases || ||	TRUE	igd	NA	NA	NA	NA	NA	NA	NA	0.0019	8.75e-06	M00513.metabolites	TRUE	reported	WFZLRl	textfile	2	TRUE	0.00243311	19.0782
rs4718532	T	C	T	C	-0.016	0.0177792	0.5052	0.5173	FALSE	FALSE	FALSE	7	66805000	0.00728359	44889	0.01467	epilepsy, all documented cases || id:ieu-b-8	epilepsy, all documented cases	epilepsy, all documented cases || ||	TRUE	igd	NA	NA	NA	NA	NA	NA	NA	0.0035	6.61e-06	M00527.metabolites	TRUE	reported	t7Tuwn	textfile	2	TRUE	0.00266389	20.8926
rs3785024	A	G	A	G	-0.0223	0.0173076	0.9469	0.9435	FALSE	FALSE	FALSE	16	84136233	0.0159959	44889	0.2792	epilepsy, all documented cases || id:ieu-b-8	epilepsy, all documented cases	epilepsy, all documented cases || ||	TRUE	igd	NA	NA	NA	NA	NA	NA	NA	0.0049	5.56e-06	M00527.metabolites	TRUE	reported	t7Tuwn	textfile	2	TRUE	0.00264022	20.7065
rs11901476	A	G	A	G	0.0235	-0.00855145	0.1412	0.138	FALSE	FALSE	FALSE	2	83224356	0.0104413	44889	0.4129	epilepsy, all documented cases || id:ieu-b-8	epilepsy, all documented cases	epilepsy, all documented cases || ||	TRUE	igd	NA	NA	NA	NA	NA	NA	NA	0.0048	1.02e-06	M00527.metabolites	TRUE	reported	t7Tuwn	textfile	2	TRUE	0.00305419	23.9631
rs723526	A	G	A	G	-0.011	0.00275398	0.1994	0.8129	FALSE	FALSE	FALSE	7	55139751	0.00936729	44889	0.768999	epilepsy, all documented cases || id:ieu-b-8	epilepsy, all documented cases	epilepsy, all documented cases || ||	TRUE	igd	TRUE	rs723526	rs1861007	A	G	C	G	0.0024	6.62e-06	M00527.metabolites	TRUE	reported	t7Tuwn	textfile	2	TRUE	0.00267775	21.0016
rs1330523	A	G	A	G	-0.0117	-0.00208296	0.2326	0.2261	FALSE	FALSE	FALSE	13	104925616	0.00860727	44889	0.809	epilepsy, all documented cases || id:ieu-b-8	epilepsy, all documented cases	epilepsy, all documented cases || ||	TRUE	igd	NA	NA	NA	NA	NA	NA	NA	0.0024	1.56e-06	M00527.metabolites	TRUE	reported	t7Tuwn	textfile	2	TRUE	0.00302833	23.7595
rs2000812	T	C	T	C	0.0111	0.000162515	0.8223	0.7994	FALSE	FALSE	FALSE	18	47093790	0.00902859	44889	0.9853	epilepsy, all documented cases || id:ieu-b-8	epilepsy, all documented cases	epilepsy, all documented cases || ||	TRUE	igd	NA	NA	NA	NA	NA	NA	NA	0.0025	9.7e-06	M00527.metabolites	TRUE	reported	t7Tuwn	textfile	2	TRUE	0.0025133	19.7086
rs6493912	T	C	T	C	-0.0368	0.0197537	0.7431	0.7341	FALSE	FALSE	FALSE	15	57600488	0.00844898	44889	0.0193999	epilepsy, all documented cases || id:ieu-b-8	epilepsy, all documented cases	epilepsy, all documented cases || ||	TRUE	igd	NA	NA	NA	NA	NA	NA	NA	0.0081	5.36e-06	M00542.metabolites	TRUE	reported	VVi2UQ	textfile	2	TRUE	0.00263119	20.6355
rs8000457	T	C	T	C	-0.2093	-0.00590107	0.9661	0.9208	FALSE	FALSE	FALSE	13	22871975	0.0133508	44889	0.6585	epilepsy, all documented cases || id:ieu-b-8	epilepsy, all documented cases	epilepsy, all documented cases || ||	TRUE	igd	NA	NA	NA	NA	NA	NA	NA	0.0433	1.35e-06	M00542.metabolites	TRUE	reported	VVi2UQ	textfile	2	TRUE	0.00297741	23.3589
rs4838537	T	C	T	C	0.3226	0.00148961	0.0133	0.0295	FALSE	FALSE	FALSE	10	50827721	0.0222329	44889	0.9466	epilepsy, all documented cases || id:ieu-b-8	epilepsy, all documented cases	epilepsy, all documented cases || ||	TRUE	igd	NA	NA	NA	NA	NA	NA	NA	0.0699	3.96e-06	M00542.metabolites	TRUE	reported	VVi2UQ	textfile	2	TRUE	0.00271497	21.2943
rs2711506	A	G	A	G	-0.0326	0.000101828	0.5343	0.5614	FALSE	FALSE	FALSE	7	68256685	0.00727344	44889	0.9889	epilepsy, all documented cases || id:ieu-b-8	epilepsy, all documented cases	epilepsy, all documented cases || ||	TRUE	igd	NA	NA	NA	NA	NA	NA	NA	0.0072	6.35e-06	M00542.metabolites	TRUE	reported	VVi2UQ	textfile	2	TRUE	0.00261339	20.4955
rs1176413	T	C	T	C	-0.1032	-0.0235684	0.1873	0.1894	FALSE	FALSE	FALSE	10	132574025	0.0094881	44889	0.0129999	epilepsy, all documented cases || id:ieu-b-8	epilepsy, all documented cases	epilepsy, all documented cases || ||	TRUE	igd	NA	NA	NA	NA	NA	NA	NA	0.0219	2.55e-06	M00553.xenobiotics	TRUE	reported	XtblLH	textfile	2	TRUE	0.00283016	22.2004
rs6816298	A	G	A	G	0.1842	0.0236846	0.8254	0.8116	FALSE	FALSE	FALSE	4	65144051	0.00953486	44889	0.0129999	epilepsy, all documented cases || id:ieu-b-8	epilepsy, all documented cases	epilepsy, all documented cases || ||	TRUE	igd	NA	NA	NA	NA	NA	NA	NA	0.0403	4.76e-06	M00553.xenobiotics	TRUE	reported	XtblLH	textfile	2	TRUE	0.00266307	20.8861
rs2211372	T	C	T	C	0.3317	0.0505128	0.985	0.9837	FALSE	FALSE	FALSE	6	22587398	0.0290973	44889	0.0825296	epilepsy, all documented cases || id:ieu-b-8	epilepsy, all documented cases	epilepsy, all documented cases || ||	TRUE	igd	NA	NA	NA	NA	NA	NA	NA	0.0696	1.87e-06	M00553.xenobiotics	TRUE	reported	XtblLH	textfile	2	TRUE	0.00289457	22.7071
rs7701941	C	G	C	G	-0.5561	0.0416905	0.0194	0.0226	FALSE	TRUE	FALSE	5	134789579	0.024801	44889	0.0926894	epilepsy, all documented cases || id:ieu-b-8	epilepsy, all documented cases	epilepsy, all documented cases || ||	TRUE	igd	NA	NA	NA	NA	NA	NA	NA	0.1115	6.1e-07	M00553.xenobiotics	TRUE	reported	XtblLH	textfile	2	TRUE	0.00316919	24.8682
rs12511407	A	T	A	T	-0.1357	-0.0100587	0.436	0.4757	FALSE	TRUE	TRUE	4	145614984	0.00724169	44889	0.1648	epilepsy, all documented cases || id:ieu-b-8	epilepsy, all documented cases	epilepsy, all documented cases || ||	TRUE	igd	TRUE	rs12511407	rs13131837	A	T	G	A	0.0285	1.94e-06	M00553.xenobiotics	TRUE	reported	XtblLH	textfile	2	FALSE	0.00288925	22.6652
rs1662749	A	T	A	T	0.0843	-0.00676173	0.5299	0.5089	FALSE	TRUE	TRUE	17	42010245	0.00731788	44889	0.3554	epilepsy, all documented cases || id:ieu-b-8	epilepsy, all documented cases	epilepsy, all documented cases || ||	TRUE	igd	NA	NA	NA	NA	NA	NA	NA	0.0167	4.29e-07	M00553.xenobiotics	TRUE	reported	XtblLH	textfile	2	FALSE	0.00324625	25.4748
rs2234233	A	G	A	G	-0.1234	-0.00643096	0.135	0.1679	FALSE	FALSE	FALSE	5	9629529	0.0100015	44889	0.52	epilepsy, all documented cases || id:ieu-b-8	epilepsy, all documented cases	epilepsy, all documented cases || ||	TRUE	igd	NA	NA	NA	NA	NA	NA	NA	0.0248	6.38e-07	M00553.xenobiotics	TRUE	reported	XtblLH	textfile	2	TRUE	0.00315447	24.7523
rs16830773	C	G	C	G	-0.5244	-0.0112832	0.0197	0.035	FALSE	TRUE	FALSE	2	135300726	0.0200057	44889	0.5726	epilepsy, all documented cases || id:ieu-b-8	epilepsy, all documented cases	epilepsy, all documented cases || ||	TRUE	igd	NA	NA	NA	NA	NA	NA	NA	0.1007	1.92e-07	M00553.xenobiotics	TRUE	reported	XtblLH	textfile	2	TRUE	0.0034541	27.1116
rs2075317	T	C	T	C	0.0732	-0.00397659	0.5417	0.5567	FALSE	FALSE	FALSE	12	4492315	0.00736406	44889	0.5891	epilepsy, all documented cases || id:ieu-b-8	epilepsy, all documented cases	epilepsy, all documented cases || ||	TRUE	igd	NA	NA	NA	NA	NA	NA	NA	0.0165	9.19e-06	M00553.xenobiotics	TRUE	reported	XtblLH	textfile	2	TRUE	0.0025092	19.6763
rs12440014	C	G	C	G	0.1008	-0.004536	0.7673	0.7624	FALSE	TRUE	FALSE	15	78926726	0.00889412	44889	0.61	epilepsy, all documented cases || id:ieu-b-8	epilepsy, all documented cases	epilepsy, all documented cases || ||	TRUE	igd	NA	NA	NA	NA	NA	NA	NA	0.0213	2.18e-06	M00553.xenobiotics	TRUE	reported	XtblLH	textfile	2	TRUE	0.00285425	22.3898
rs9614985	A	G	A	G	-0.0855	-0.00350586	0.4177	0.4054	FALSE	FALSE	FALSE	22	45320631	0.00733444	44889	0.632799	epilepsy, all documented cases || id:ieu-b-8	epilepsy, all documented cases	epilepsy, all documented cases || ||	TRUE	igd	NA	NA	NA	NA	NA	NA	NA	0.0177	1.28e-06	M00553.xenobiotics	TRUE	reported	XtblLH	textfile	2	TRUE	0.00297347	23.3278
rs1556938	T	G	T	G	-0.1815	-0.006489	0.0466	0.0572	FALSE	FALSE	FALSE	1	180489915	0.0154869	44889	0.674899	epilepsy, all documented cases || id:ieu-b-8	epilepsy, all documented cases	epilepsy, all documented cases || ||	TRUE	igd	NA	NA	NA	NA	NA	NA	NA	0.041	9.59e-06	M00553.xenobiotics	TRUE	reported	XtblLH	textfile	2	TRUE	0.00249845	19.5918
rs12127162	A	T	A	T	-0.0775	0.0026704	0.4773	0.4736	FALSE	TRUE	TRUE	1	62079647	0.00745921	44889	0.719999	epilepsy, all documented cases || id:ieu-b-8	epilepsy, all documented cases	epilepsy, all documented cases || ||	TRUE	igd	NA	NA	NA	NA	NA	NA	NA	0.0167	3.54e-06	M00553.xenobiotics	TRUE	reported	XtblLH	textfile	2	FALSE	0.00274503	21.5308
rs1605457	T	C	T	C	0.3731	0.00273605	0.9643	0.9425	FALSE	FALSE	FALSE	18	68662821	0.0158153	44889	0.8626	epilepsy, all documented cases || id:ieu-b-8	epilepsy, all documented cases	epilepsy, all documented cases || ||	TRUE	igd	NA	NA	NA	NA	NA	NA	NA	0.08	3.1e-06	M00553.xenobiotics	TRUE	reported	XtblLH	textfile	2	TRUE	0.00277227	21.745
rs17800513	T	G	T	G	-0.1308	0.000619343	0.1085	0.0984	FALSE	FALSE	FALSE	19	51314692	0.0123869	44889	0.9601	epilepsy, all documented cases || id:ieu-b-8	epilepsy, all documented cases	epilepsy, all documented cases || ||	TRUE	igd	NA	NA	NA	NA	NA	NA	NA	0.0273	1.58e-06	M00553.xenobiotics	TRUE	reported	XtblLH	textfile	2	TRUE	0.00292543	22.9498
rs28393181	T	C	T	C	-0.0927	-0.0155489	0.7961	0.7822	FALSE	FALSE	FALSE	7	17328081	0.00875501	44889	0.0756903	epilepsy, all documented cases || id:ieu-b-8	epilepsy, all documented cases	epilepsy, all documented cases || ||	TRUE	igd	NA	NA	NA	NA	NA	NA	NA	0.0184	4.71e-07	M00569.xenobiotics	TRUE	reported	elXlay	textfile	2	TRUE	0.00323362	25.3754
rs6968554	A	G	A	G	0.0644	0.0125795	0.3756	0.38	FALSE	FALSE	FALSE	7	17287106	0.00751915	44889	0.0942302	epilepsy, all documented cases || id:ieu-b-8	epilepsy, all documented cases	epilepsy, all documented cases || ||	TRUE	igd	NA	NA	NA	NA	NA	NA	NA	0.0086	8.68e-14	M00569.xenobiotics	TRUE	reported	elXlay	textfile	2	TRUE	0.00711614	56.0614
rs2446427	T	C	T	C	-0.0554	-0.012262	0.8371	0.808	FALSE	FALSE	FALSE	15	51672513	0.0091644	44889	0.1808	epilepsy, all documented cases || id:ieu-b-8	epilepsy, all documented cases	epilepsy, all documented cases || ||	TRUE	igd	NA	NA	NA	NA	NA	NA	NA	0.0122	5.21e-06	M00569.xenobiotics	TRUE	reported	elXlay	textfile	2	TRUE	0.00262862	20.6153
rs946712	A	C	A	C	0.1039	0.0126082	0.9559	0.9475	FALSE	FALSE	FALSE	9	134389070	0.016123	44889	0.4342	epilepsy, all documented cases || id:ieu-b-8	epilepsy, all documented cases	epilepsy, all documented cases || ||	TRUE	igd	NA	NA	NA	NA	NA	NA	NA	0.0212	9.59e-07	M00569.xenobiotics	TRUE	reported	elXlay	textfile	2	TRUE	0.00306055	24.0131
rs10935899	C	G	C	G	-0.0506	-0.00606981	0.8197	0.811	FALSE	TRUE	FALSE	3	152485128	0.00922464	44889	0.5106	epilepsy, all documented cases || id:ieu-b-8	epilepsy, all documented cases	epilepsy, all documented cases || ||	TRUE	igd	NA	NA	NA	NA	NA	NA	NA	0.011	4.54e-06	M00569.xenobiotics	TRUE	reported	elXlay	textfile	2	TRUE	0.0026972	21.1546
rs16902976	T	G	T	G	-0.1325	-0.00616859	0.0232	0.0334	FALSE	FALSE	FALSE	5	36369458	0.0211253	44889	0.77	epilepsy, all documented cases || id:ieu-b-8	epilepsy, all documented cases	epilepsy, all documented cases || ||	TRUE	igd	NA	NA	NA	NA	NA	NA	NA	0.0294	6.36e-06	M00569.xenobiotics	TRUE	reported	elXlay	textfile	2	TRUE	0.0025893	20.3061
rs384814	A	G	A	G	0.1452	-0.0038024	0.0255	0.0722	FALSE	FALSE	FALSE	8	9119918	0.014031	44889	0.7867	epilepsy, all documented cases || id:ieu-b-8	epilepsy, all documented cases	epilepsy, all documented cases || ||	TRUE	igd	NA	NA	NA	NA	NA	NA	NA	0.0326	8.35e-06	M00569.xenobiotics	TRUE	reported	elXlay	textfile	2	TRUE	0.00252912	19.8329
rs1039293	A	G	A	G	0.0709	-0.000411411	0.4948	0.4859	FALSE	FALSE	FALSE	3	25155294	0.00721775	44889	0.9544	epilepsy, all documented cases || id:ieu-b-8	epilepsy, all documented cases	epilepsy, all documented cases || ||	TRUE	igd	NA	NA	NA	NA	NA	NA	NA	0.0153	3.39e-06	M00569.xenobiotics	TRUE	reported	elXlay	textfile	2	TRUE	0.0027371	21.4683
rs1397829	A	G	A	G	0.042	-7.95e-05	0.5328	0.5023	FALSE	FALSE	FALSE	4	23587996	0.00722693	44889	0.9911	epilepsy, all documented cases || id:ieu-b-8	epilepsy, all documented cases	epilepsy, all documented cases || ||	TRUE	igd	NA	NA	NA	NA	NA	NA	NA	0.0085	7.08e-07	M00569.xenobiotics	TRUE	reported	elXlay	textfile	2	TRUE	0.00311085	24.409
rs33976862	C	G	C	G	0.0602	0.0138977	0.0674	0.0711	FALSE	TRUE	FALSE	14	64408852	0.0140098	44889	0.321	epilepsy, all documented cases || id:ieu-b-8	epilepsy, all documented cases	epilepsy, all documented cases || ||	TRUE	igd	NA	NA	NA	NA	NA	NA	NA	0.0135	7.76e-06	M00575.metabolites	TRUE	reported	braSiS	textfile	2	TRUE	0.00253509	19.8799
rs12426131	A	G	A	G	0.0246	0.00447296	0.1446	0.1643	FALSE	FALSE	FALSE	12	46567909	0.0101658	44889	0.66	epilepsy, all documented cases || id:ieu-b-8	epilepsy, all documented cases	epilepsy, all documented cases || ||	TRUE	igd	NA	NA	NA	NA	NA	NA	NA	0.0051	1.68e-06	M00575.metabolites	TRUE	reported	braSiS	textfile	2	TRUE	0.00296491	23.2605
rs7790791	T	C	T	C	0.0594	-0.00436496	0.0873	0.0946	FALSE	FALSE	FALSE	7	139994273	0.0124358	44889	0.725499	epilepsy, all documented cases || id:ieu-b-8	epilepsy, all documented cases	epilepsy, all documented cases || ||	TRUE	igd	NA	NA	NA	NA	NA	NA	NA	0.013	4.67e-06	M00575.metabolites	TRUE	reported	braSiS	textfile	2	TRUE	0.00266134	20.8725
rs12091176	A	G	A	G	0.127	-0.000660096	0.0264	0.2196	FALSE	FALSE	FALSE	1	216335575	0.00880128	44889	0.9401	epilepsy, all documented cases || id:ieu-b-8	epilepsy, all documented cases	epilepsy, all documented cases || ||	TRUE	igd	TRUE	rs12091176	rs9661602	A	G	C	T	0.0271	2.81e-06	M00575.metabolites	TRUE	reported	braSiS	textfile	2	TRUE	0.00279913	21.9562
rs2456584	A	G	A	G	-0.0179	0.00866363	0.5393	0.5463	FALSE	FALSE	FALSE	19	51313145	0.00731108	44889	0.2359	epilepsy, all documented cases || id:ieu-b-8	epilepsy, all documented cases	epilepsy, all documented cases || ||	TRUE	igd	NA	NA	NA	NA	NA	NA	NA	0.0037	1.64e-06	M00577.metabolites	TRUE	reported	MuLupG	textfile	2	TRUE	0.00298247	23.3987
rs661454	A	G	A	G	0.0317	-0.00919628	0.0848	0.0931	FALSE	FALSE	FALSE	6	50620678	0.0126845	44889	0.4686	epilepsy, all documented cases || id:ieu-b-8	epilepsy, all documented cases	epilepsy, all documented cases || ||	TRUE	igd	NA	NA	NA	NA	NA	NA	NA	0.0065	1.31e-06	M00577.metabolites	TRUE	reported	MuLupG	textfile	2	TRUE	0.00303071	23.7783
rs4663119	A	G	A	G	0.0331	-0.00313524	0.0773	0.0766	FALSE	FALSE	FALSE	2	235172988	0.013691	44889	0.8187	epilepsy, all documented cases || id:ieu-b-8	epilepsy, all documented cases	epilepsy, all documented cases || ||	TRUE	igd	NA	NA	NA	NA	NA	NA	NA	0.0074	7.32e-06	M00577.metabolites	TRUE	reported	MuLupG	textfile	2	TRUE	0.00255067	20.0024
rs937813	T	C	T	C	0.0271	-0.0294992	0.9025	0.8889	FALSE	FALSE	FALSE	2	28301540	0.0115638	44889	0.0107599	epilepsy, all documented cases || id:ieu-b-8	epilepsy, all documented cases	epilepsy, all documented cases || ||	TRUE	igd	NA	NA	NA	NA	NA	NA	NA	0.0039	2.65e-12	M00584.metabolites	TRUE	reported	HdfEOA	textfile	2	TRUE	0.0061335	48.2723
rs7583698	T	C	T	C	0.0338	0.0217677	0.0483	0.0534	FALSE	FALSE	FALSE	2	27712408	0.0164409	44889	0.1856	epilepsy, all documented cases || id:ieu-b-8	epilepsy, all documented cases	epilepsy, all documented cases || ||	TRUE	igd	NA	NA	NA	NA	NA	NA	NA	0.0049	8.55e-12	M00584.metabolites	TRUE	reported	HdfEOA	textfile	2	TRUE	0.00604476	47.5697
rs16932803	T	G	T	G	-0.0121	0.0108939	0.1673	0.1703	FALSE	FALSE	FALSE	9	35961087	0.0096236	44889	0.2575	epilepsy, all documented cases || id:ieu-b-8	epilepsy, all documented cases	epilepsy, all documented cases || ||	TRUE	igd	NA	NA	NA	NA	NA	NA	NA	0.0026	5.01e-06	M00584.metabolites	TRUE	reported	HdfEOA	textfile	2	TRUE	0.00276054	21.6527
rs10982244	A	G	A	G	-0.0177	0.00842856	0.6098	0.6355	FALSE	FALSE	FALSE	9	117250278	0.00749205	44889	0.2607	epilepsy, all documented cases || id:ieu-b-8	epilepsy, all documented cases	epilepsy, all documented cases || ||	TRUE	igd	NA	NA	NA	NA	NA	NA	NA	0.004	8.93e-06	M00584.metabolites	TRUE	reported	HdfEOA	textfile	2	TRUE	0.00249639	19.5756
rs17061914	A	G	A	G	-0.0146	0.00843207	0.8581	0.8486	FALSE	FALSE	FALSE	5	162989491	0.0103461	44889	0.4152	epilepsy, all documented cases || id:ieu-b-8	epilepsy, all documented cases	epilepsy, all documented cases || ||	TRUE	igd	NA	NA	NA	NA	NA	NA	NA	0.0033	8.77e-06	M00584.metabolites	TRUE	reported	HdfEOA	textfile	2	TRUE	0.00249554	19.5689
rs991670	T	C	T	C	-0.0111	0.00475171	0.6624	0.6783	FALSE	FALSE	FALSE	4	54558299	0.00773893	44889	0.539	epilepsy, all documented cases || id:ieu-b-8	epilepsy, all documented cases	epilepsy, all documented cases || ||	TRUE	igd	NA	NA	NA	NA	NA	NA	NA	0.0025	7.48e-06	M00584.metabolites	TRUE	reported	HdfEOA	textfile	2	TRUE	0.0025133	19.7086
rs7747345	A	T	A	T	0.0122	-0.00441415	0.8153	0.8096	FALSE	TRUE	FALSE	6	20512373	0.00931256	44889	0.6354	epilepsy, all documented cases || id:ieu-b-8	epilepsy, all documented cases	epilepsy, all documented cases || ||	TRUE	igd	NA	NA	NA	NA	NA	NA	NA	0.0026	2.52e-06	M00584.metabolites	TRUE	reported	HdfEOA	textfile	2	TRUE	0.00280623	22.0121
rs435315	A	T	A	T	-0.0121	0.00361553	0.2033	0.2079	FALSE	TRUE	FALSE	15	70155793	0.00917648	44889	0.693499	epilepsy, all documented cases || id:ieu-b-8	epilepsy, all documented cases	epilepsy, all documented cases || ||	TRUE	igd	TRUE	rs435315	rs10518844	A	T	T	C	0.0026	2.18e-06	M00584.metabolites	TRUE	reported	HdfEOA	textfile	2	TRUE	0.00276054	21.6527
rs1841535	T	G	T	G	0.0252	0.00310096	0.1482	0.267	FALSE	FALSE	FALSE	3	131615890	0.00813901	44889	0.7031	epilepsy, all documented cases || id:ieu-b-8	epilepsy, all documented cases	epilepsy, all documented cases || ||	TRUE	igd	NA	NA	NA	NA	NA	NA	NA	0.0056	7e-06	M00584.metabolites	TRUE	reported	HdfEOA	textfile	2	TRUE	0.00258151	20.2448
rs12474099	A	G	A	G	-0.0202	-0.00370889	0.0649	0.0727	FALSE	FALSE	FALSE	2	26832666	0.013891	44889	0.7894	epilepsy, all documented cases || id:ieu-b-8	epilepsy, all documented cases	epilepsy, all documented cases || ||	TRUE	igd	NA	NA	NA	NA	NA	NA	NA	0.0043	1.97e-06	M00584.metabolites	TRUE	reported	HdfEOA	textfile	2	TRUE	0.00281264	22.0625
rs12218544	C	G	C	G	-0.019	-0.00310853	0.0836	0.1038	FALSE	TRUE	FALSE	10	124947286	0.0119101	44889	0.7942	epilepsy, all documented cases || id:ieu-b-8	epilepsy, all documented cases	epilepsy, all documented cases || ||	TRUE	igd	NA	NA	NA	NA	NA	NA	NA	0.0039	1.28e-06	M00584.metabolites	TRUE	reported	HdfEOA	textfile	2	TRUE	0.00302436	23.7283
rs10736	T	C	T	C	-0.0118	-0.00211205	0.2011	0.1943	FALSE	FALSE	FALSE	7	32526687	0.00914308	44889	0.8174	epilepsy, all documented cases || id:ieu-b-8	epilepsy, all documented cases	epilepsy, all documented cases || ||	TRUE	igd	NA	NA	NA	NA	NA	NA	NA	0.0026	4.73e-06	M00584.metabolites	TRUE	reported	HdfEOA	textfile	2	TRUE	0.00262571	20.5924
rs2270451	A	G	A	G	0.0152	-0.00216118	0.8941	0.893	FALSE	FALSE	FALSE	12	12849826	0.0118097	44889	0.8546	epilepsy, all documented cases || id:ieu-b-8	epilepsy, all documented cases	epilepsy, all documented cases || ||	TRUE	igd	NA	NA	NA	NA	NA	NA	NA	0.0034	7.53e-06	M00584.metabolites	TRUE	reported	HdfEOA	textfile	2	TRUE	0.00254796	19.9811
rs7007251	A	G	A	G	-0.015	0.000986901	0.1057	0.1047	FALSE	FALSE	FALSE	8	103054099	0.0117488	44889	0.9334	epilepsy, all documented cases || id:ieu-b-8	epilepsy, all documented cases	epilepsy, all documented cases || ||	TRUE	igd	NA	NA	NA	NA	NA	NA	NA	0.0034	8.76e-06	M00584.metabolites	TRUE	reported	HdfEOA	textfile	2	TRUE	0.00248151	19.4587
rs2289017	T	C	T	C	0.0113	8.38e-05	0.6562	0.6645	FALSE	FALSE	FALSE	2	27019359	0.00762223	44889	0.9915	epilepsy, all documented cases || id:ieu-b-8	epilepsy, all documented cases	epilepsy, all documented cases || ||	TRUE	igd	TRUE	rs2289017	rs11686707	C	T	T	C	0.0025	4.11e-06	M00584.metabolites	TRUE	reported	HdfEOA	textfile	2	TRUE	0.00260445	20.4252
rs11259923	A	G	A	G	0.042	0.0221527	0.8139	0.7888	FALSE	FALSE	FALSE	15	84535704	0.00882928	44889	0.0121199	epilepsy, all documented cases || id:ieu-b-8	epilepsy, all documented cases	epilepsy, all documented cases || ||	TRUE	igd	NA	NA	NA	NA	NA	NA	NA	0.0091	3.92e-06	M00599.metabolites	TRUE	reported	fVFD09	textfile	2	TRUE	0.00271523	21.2963
rs1133034	T	C	T	C	0.032	-0.0322786	0.0757	0.0794	FALSE	FALSE	FALSE	3	182640615	0.0133714	44889	0.0158001	epilepsy, all documented cases || id:ieu-b-8	epilepsy, all documented cases	epilepsy, all documented cases || ||	TRUE	igd	NA	NA	NA	NA	NA	NA	NA	0.0069	3.91e-06	M00599.metabolites	TRUE	reported	fVFD09	textfile	2	TRUE	0.00274145	21.5026
rs2833657	A	G	A	G	0.0239	-0.0183397	0.8254	0.8218	FALSE	FALSE	FALSE	21	33478113	0.00945344	44889	0.0524397	epilepsy, all documented cases || id:ieu-b-8	epilepsy, all documented cases	epilepsy, all documented cases || ||	TRUE	igd	NA	NA	NA	NA	NA	NA	NA	0.0051	3.02e-06	M00599.metabolites	TRUE	reported	fVFD09	textfile	2	TRUE	0.00279904	21.9556
rs10237319	T	C	T	C	0.0226	-0.0166261	0.1467	0.1458	FALSE	FALSE	FALSE	7	4073601	0.0103139	44889	0.1069	epilepsy, all documented cases || id:ieu-b-8	epilepsy, all documented cases	epilepsy, all documented cases || ||	TRUE	igd	NA	NA	NA	NA	NA	NA	NA	0.0051	9.79e-06	M00599.metabolites	TRUE	reported	fVFD09	textfile	2	TRUE	0.00250357	19.632
rs924483	A	G	A	G	-0.0289	0.0193227	0.0916	0.098	FALSE	FALSE	FALSE	13	27065956	0.0127627	44889	0.13	epilepsy, all documented cases || id:ieu-b-8	epilepsy, all documented cases	epilepsy, all documented cases || ||	TRUE	igd	TRUE	rs924483	rs111623895	A	G	G	T	0.0062	3.25e-06	M00599.metabolites	TRUE	reported	fVFD09	textfile	2	TRUE	0.00276936	21.7221
rs11216267	T	C	T	C	0.0168	-0.0102194	0.6435	0.6102	FALSE	FALSE	FALSE	11	116952392	0.00738399	44889	0.1665	epilepsy, all documented cases || id:ieu-b-8	epilepsy, all documented cases	epilepsy, all documented cases || ||	TRUE	igd	NA	NA	NA	NA	NA	NA	NA	0.0035	1.56e-06	M00599.metabolites	TRUE	reported	fVFD09	textfile	2	TRUE	0.00293614	23.0341
rs13195863	A	C	A	C	0.022	0.00839296	0.2043	0.2073	FALSE	FALSE	FALSE	6	100393761	0.009103	44889	0.3564	epilepsy, all documented cases || id:ieu-b-8	epilepsy, all documented cases	epilepsy, all documented cases || ||	TRUE	igd	NA	NA	NA	NA	NA	NA	NA	0.0044	4.13e-07	M00599.metabolites	TRUE	reported	fVFD09	textfile	2	TRUE	0.00318512	24.9936
rs3925033	T	G	T	G	-0.0164	0.0039877	0.4591	0.4391	FALSE	FALSE	FALSE	12	18456713	0.00734382	44889	0.5873	epilepsy, all documented cases || id:ieu-b-8	epilepsy, all documented cases	epilepsy, all documented cases || ||	TRUE	igd	NA	NA	NA	NA	NA	NA	NA	0.0035	2.59e-06	M00599.metabolites	TRUE	reported	fVFD09	textfile	2	TRUE	0.00279837	21.9503
rs2964063	T	C	T	C	-0.0735	-0.0140223	0.9853	0.9828	FALSE	FALSE	FALSE	5	173859251	0.0290918	44889	0.630001	epilepsy, all documented cases || id:ieu-b-8	epilepsy, all documented cases	epilepsy, all documented cases || ||	TRUE	igd	NA	NA	NA	NA	NA	NA	NA	0.0155	2.25e-06	M00599.metabolites	TRUE	reported	fVFD09	textfile	2	TRUE	0.00286573	22.4802
rs12515830	T	G	T	G	0.0244	0.000665483	0.8744	0.8767	FALSE	FALSE	FALSE	5	101178314	0.0110914	44889	0.9521	epilepsy, all documented cases || id:ieu-b-8	epilepsy, all documented cases	epilepsy, all documented cases || ||	TRUE	igd	NA	NA	NA	NA	NA	NA	NA	0.0054	5.79e-06	M00599.metabolites	TRUE	reported	fVFD09	textfile	2	TRUE	0.00260274	20.4118
rs11038739	A	T	A	T	-0.0203	-0.000161642	0.7937	0.7977	FALSE	TRUE	FALSE	11	46017895	0.00898011	44889	0.9856	epilepsy, all documented cases || id:ieu-b-8	epilepsy, all documented cases	epilepsy, all documented cases || ||	TRUE	igd	NA	NA	NA	NA	NA	NA	NA	0.0043	3.01e-06	M00599.metabolites	TRUE	reported	fVFD09	textfile	2	TRUE	0.00284047	22.2815
rs9601054	T	C	T	C	0.0083	0.0303228	0.162	0.1599	FALSE	FALSE	FALSE	13	79082602	0.00982273	44889	0.00202199	epilepsy, all documented cases || id:ieu-b-8	epilepsy, all documented cases	epilepsy, all documented cases || ||	TRUE	igd	TRUE	rs9601054	rs17069932	T	C	T	C	0.0018	4.24e-06	M00606.metabolites	TRUE	reported	zYgPoh	textfile	2	TRUE	0.00271022	21.2569
rs11033504	A	G	A	G	0.0143	0.0379012	0.9307	0.9207	FALSE	FALSE	FALSE	11	36246782	0.0133879	44889	0.00463799	epilepsy, all documented cases || id:ieu-b-8	epilepsy, all documented cases	epilepsy, all documented cases || ||	TRUE	igd	NA	NA	NA	NA	NA	NA	NA	0.0027	9.46e-08	M00606.metabolites	TRUE	reported	zYgPoh	textfile	2	TRUE	0.00357241	28.0436
rs131794	A	C	A	C	0.0146	0.0182975	0.2074	0.2044	FALSE	FALSE	FALSE	22	50971752	0.00895619	44889	0.0410204	epilepsy, all documented cases || id:ieu-b-8	epilepsy, all documented cases	epilepsy, all documented cases || ||	TRUE	igd	NA	NA	NA	NA	NA	NA	NA	0.0018	4.37e-16	M00606.metabolites	TRUE	reported	zYgPoh	textfile	2	TRUE	0.00833864	65.7733
rs2686789	A	C	A	C	-0.0092	-0.0189643	0.1304	0.1568	FALSE	FALSE	FALSE	7	48090640	0.00991856	44889	0.0558998	epilepsy, all documented cases || id:ieu-b-8	epilepsy, all documented cases	epilepsy, all documented cases || ||	TRUE	igd	NA	NA	NA	NA	NA	NA	NA	0.0018	5.32e-07	M00606.metabolites	TRUE	reported	zYgPoh	textfile	2	TRUE	0.00332778	26.1168
rs12580704	T	C	T	C	0.0085	-0.0149619	0.1328	0.1293	FALSE	FALSE	FALSE	12	98248254	0.0107254	44889	0.1631	epilepsy, all documented cases || id:ieu-b-8	epilepsy, all documented cases	epilepsy, all documented cases || ||	TRUE	igd	NA	NA	NA	NA	NA	NA	NA	0.0018	4.55e-06	M00606.metabolites	TRUE	reported	zYgPoh	textfile	2	TRUE	0.00284203	22.2937
rs163425	A	G	A	G	0.0086	0.0131079	0.8734	0.8711	FALSE	FALSE	FALSE	5	156621333	0.0109966	44889	0.2333	epilepsy, all documented cases || id:ieu-b-8	epilepsy, all documented cases	epilepsy, all documented cases || ||	TRUE	igd	NA	NA	NA	NA	NA	NA	NA	0.0018	2.62e-06	M00606.metabolites	TRUE	reported	zYgPoh	textfile	2	TRUE	0.00290909	22.8213
rs7593385	A	C	A	C	0.0359	0.0385065	0.9685	0.9882	FALSE	FALSE	FALSE	2	135113601	0.0348475	44889	0.2691	epilepsy, all documented cases || id:ieu-b-8	epilepsy, all documented cases	epilepsy, all documented cases || ||	TRUE	igd	TRUE	rs7593385	rs6722225	C	A	T	C	0.008	6.87e-06	M00606.metabolites	TRUE	reported	zYgPoh	textfile	2	TRUE	0.00256722	20.1325
rs2686796	T	C	T	C	0.0094	0.00797379	0.4524	0.4388	FALSE	FALSE	FALSE	7	48102911	0.00753666	44889	0.29	epilepsy, all documented cases || id:ieu-b-8	epilepsy, all documented cases	epilepsy, all documented cases || ||	TRUE	igd	NA	NA	NA	NA	NA	NA	NA	0.0017	1.89e-08	M00606.metabolites	TRUE	reported	zYgPoh	textfile	2	TRUE	0.00389256	30.5666
rs7948201	T	C	T	C	-0.023	-0.014057	0.9623	0.9295	FALSE	FALSE	FALSE	11	129892812	0.0147348	44889	0.34	epilepsy, all documented cases || id:ieu-b-8	epilepsy, all documented cases	epilepsy, all documented cases || ||	TRUE	igd	NA	NA	NA	NA	NA	NA	NA	0.0046	6.77e-07	M00606.metabolites	TRUE	reported	zYgPoh	textfile	2	TRUE	0.00318512	24.9936
rs11607704	T	C	T	C	0.0093	0.00948514	0.8783	0.8867	FALSE	FALSE	FALSE	11	113548049	0.0116239	44889	0.4147	epilepsy, all documented cases || id:ieu-b-8	epilepsy, all documented cases	epilepsy, all documented cases || ||	TRUE	igd	NA	NA	NA	NA	NA	NA	NA	0.0019	6.94e-07	M00606.metabolites	TRUE	reported	zYgPoh	textfile	2	TRUE	0.00305283	23.9523
rs2904665	A	G	A	G	-0.0089	-0.00792777	0.861	0.8498	FALSE	FALSE	FALSE	8	17035927	0.0105004	44889	0.450001	epilepsy, all documented cases || id:ieu-b-8	epilepsy, all documented cases	epilepsy, all documented cases || ||	TRUE	igd	NA	NA	NA	NA	NA	NA	NA	0.0018	9.19e-07	M00606.metabolites	TRUE	reported	zYgPoh	textfile	2	TRUE	0.00311495	24.4413
rs12544733	C	G	C	G	-0.0084	-0.0053097	0.8378	0.8359	FALSE	TRUE	FALSE	8	53929703	0.00972473	44889	0.585301	epilepsy, all documented cases || id:ieu-b-8	epilepsy, all documented cases	epilepsy, all documented cases || ||	TRUE	igd	NA	NA	NA	NA	NA	NA	NA	0.0018	2.74e-06	M00606.metabolites	TRUE	reported	zYgPoh	textfile	2	TRUE	0.00277573	21.7722
rs532545	T	C	T	C	-0.0095	-0.00281927	0.3065	0.3184	FALSE	FALSE	FALSE	1	20915172	0.00776657	44889	0.716401	epilepsy, all documented cases || id:ieu-b-8	epilepsy, all documented cases	epilepsy, all documented cases || ||	TRUE	igd	NA	NA	NA	NA	NA	NA	NA	0.0017	3.41e-08	M00606.metabolites	TRUE	reported	zYgPoh	textfile	2	TRUE	0.00397549	31.2204
rs1482928	T	G	T	G	0.0081	0.00309135	0.7912	0.7969	FALSE	FALSE	FALSE	15	81860965	0.0093113	44889	0.74	epilepsy, all documented cases || id:ieu-b-8	epilepsy, all documented cases	epilepsy, all documented cases || ||	TRUE	igd	NA	NA	NA	NA	NA	NA	NA	0.0018	4.42e-06	M00606.metabolites	TRUE	reported	zYgPoh	textfile	2	TRUE	0.00258151	20.2448
rs4286846	C	G	C	G	0.0083	-0.00224103	0.7232	0.7167	FALSE	TRUE	FALSE	7	33054812	0.00842493	44889	0.79	epilepsy, all documented cases || id:ieu-b-8	epilepsy, all documented cases	epilepsy, all documented cases || ||	TRUE	igd	NA	NA	NA	NA	NA	NA	NA	0.0017	1.26e-06	M00606.metabolites	TRUE	reported	zYgPoh	textfile	2	TRUE	0.00303744	23.8313
rs2982907	T	G	T	G	-0.0088	-0.00192981	0.1465	0.1479	FALSE	FALSE	FALSE	6	163580752	0.0103199	44889	0.8514	epilepsy, all documented cases || id:ieu-b-8	epilepsy, all documented cases	epilepsy, all documented cases || ||	TRUE	igd	NA	NA	NA	NA	NA	NA	NA	0.0018	1.28e-06	M00606.metabolites	TRUE	reported	zYgPoh	textfile	2	TRUE	0.00304556	23.8951
rs6075489	A	G	A	G	0.0113	0.0161208	0.7177	0.7211	FALSE	FALSE	FALSE	20	19208970	0.00840061	44889	0.0550402	epilepsy, all documented cases || id:ieu-b-8	epilepsy, all documented cases	epilepsy, all documented cases || ||	TRUE	igd	NA	NA	NA	NA	NA	NA	NA	0.0025	9.51e-06	M01105.metabolites	TRUE	reported	pYs59J	textfile	2	TRUE	0.00260445	20.4252
rs13225022	A	G	A	G	-0.0123	0.0138291	0.6784	0.6498	FALSE	FALSE	FALSE	7	51849478	0.00758175	44889	0.0681506	epilepsy, all documented cases || id:ieu-b-8	epilepsy, all documented cases	epilepsy, all documented cases || ||	TRUE	igd	NA	NA	NA	NA	NA	NA	NA	0.0026	1.4e-06	M01105.metabolites	TRUE	reported	pYs59J	textfile	2	TRUE	0.00285229	22.3745
rs7014120	A	G	A	G	0.0148	-0.0187767	0.1341	0.1362	FALSE	FALSE	FALSE	8	95786605	0.0105725	44889	0.0756502	epilepsy, all documented cases || id:ieu-b-8	epilepsy, all documented cases	epilepsy, all documented cases || ||	TRUE	igd	NA	NA	NA	NA	NA	NA	NA	0.0033	5.67e-06	M01105.metabolites	TRUE	reported	pYs59J	textfile	2	TRUE	0.0025642	20.1087
rs16911296	A	G	A	G	-0.0209	-0.0210403	0.0771	0.099	FALSE	FALSE	FALSE	11	12436827	0.0122899	44889	0.08684	epilepsy, all documented cases || id:ieu-b-8	epilepsy, all documented cases	epilepsy, all documented cases || ||	TRUE	igd	NA	NA	NA	NA	NA	NA	NA	0.0045	4.18e-06	M01105.metabolites	TRUE	reported	pYs59J	textfile	2	TRUE	0.00274943	21.5654
rs12238083	T	C	T	C	0.0152	-0.0123382	0.1389	0.1443	FALSE	FALSE	FALSE	9	93741195	0.0103248	44889	0.2322	epilepsy, all documented cases || id:ieu-b-8	epilepsy, all documented cases	epilepsy, all documented cases || ||	TRUE	igd	NA	NA	NA	NA	NA	NA	NA	0.0033	3.01e-06	M01105.metabolites	TRUE	reported	pYs59J	textfile	2	TRUE	0.0027043	21.2104
rs17087487	A	G	A	G	-0.0231	-0.0164531	0.053	0.0589	FALSE	FALSE	FALSE	4	57936947	0.0158814	44889	0.3	epilepsy, all documented cases || id:ieu-b-8	epilepsy, all documented cases	epilepsy, all documented cases || ||	TRUE	igd	NA	NA	NA	NA	NA	NA	NA	0.0052	8e-06	M01105.metabolites	TRUE	reported	pYs59J	textfile	2	TRUE	0.00251591	19.7291
rs884597	A	T	A	T	-0.0106	-0.005074	0.5696	0.545	FALSE	TRUE	TRUE	11	42378027	0.00725895	44889	0.4844	epilepsy, all documented cases || id:ieu-b-8	epilepsy, all documented cases	epilepsy, all documented cases || ||	TRUE	igd	NA	NA	NA	NA	NA	NA	NA	0.0024	8.2e-06	M01105.metabolites	TRUE	reported	pYs59J	textfile	2	FALSE	0.00248702	19.502
rs4654501	A	G	A	G	0.0111	-0.00424441	0.7671	0.764	FALSE	FALSE	FALSE	1	4235768	0.00859193	44889	0.621101	epilepsy, all documented cases || id:ieu-b-8	epilepsy, all documented cases	epilepsy, all documented cases || ||	TRUE	igd	NA	NA	NA	NA	NA	NA	NA	0.0025	9.23e-06	M01105.metabolites	TRUE	reported	pYs59J	textfile	2	TRUE	0.0025133	19.7086
rs1502520	T	G	T	G	0.0119	-0.00271672	0.7334	0.7283	FALSE	FALSE	FALSE	17	51547100	0.00815833	44889	0.7388	epilepsy, all documented cases || id:ieu-b-8	epilepsy, all documented cases	epilepsy, all documented cases || ||	TRUE	igd	NA	NA	NA	NA	NA	NA	NA	0.0025	1.63e-06	M01105.metabolites	TRUE	reported	pYs59J	textfile	2	TRUE	0.00288755	22.6518
rs1956129	T	C	T	C	-0.0127	-0.00197355	0.7589	0.748	FALSE	FALSE	FALSE	14	40155324	0.00829221	44889	0.8121	epilepsy, all documented cases || id:ieu-b-8	epilepsy, all documented cases	epilepsy, all documented cases || ||	TRUE	igd	NA	NA	NA	NA	NA	NA	NA	0.0025	3.66e-07	M01105.metabolites	TRUE	reported	pYs59J	textfile	2	TRUE	0.00328752	25.7998
rs12336893	T	G	T	G	0.0289	0.00278383	0.9588	0.9473	FALSE	FALSE	FALSE	9	2632365	0.0169746	44889	0.87	epilepsy, all documented cases || id:ieu-b-8	epilepsy, all documented cases	epilepsy, all documented cases || ||	TRUE	igd	NA	NA	NA	NA	NA	NA	NA	0.0062	2.68e-06	M01105.metabolites	TRUE	reported	pYs59J	textfile	2	TRUE	0.00276936	21.7221
rs1477025	T	C	T	C	0.0109	-0.000959243	0.6545	0.6384	FALSE	FALSE	FALSE	16	49811433	0.00749409	44889	0.8978	epilepsy, all documented cases || id:ieu-b-8	epilepsy, all documented cases	epilepsy, all documented cases || ||	TRUE	igd	NA	NA	NA	NA	NA	NA	NA	0.0024	7.63e-06	M01105.metabolites	TRUE	reported	pYs59J	textfile	2	TRUE	0.00262941	20.6215
rs1447307	T	G	T	G	-0.0211	0.0183638	0.227	0.2246	FALSE	FALSE	FALSE	8	94286040	0.00865401	44889	0.0338501	epilepsy, all documented cases || id:ieu-b-8	epilepsy, all documented cases	epilepsy, all documented cases || ||	TRUE	igd	NA	NA	NA	NA	NA	NA	NA	0.0046	5.69e-06	M01107.metabolites	TRUE	reported	nwYK6m	textfile	2	TRUE	0.00268197	21.0348
rs12189555	A	T	A	T	0.021	0.014653	0.7684	0.766	FALSE	TRUE	FALSE	6	91114488	0.00864483	44889	0.0901405	epilepsy, all documented cases || id:ieu-b-8	epilepsy, all documented cases	epilepsy, all documented cases || ||	TRUE	igd	TRUE	rs12189555	rs1451071	T	A	G	A	0.0046	5.06e-06	M01107.metabolites	TRUE	reported	nwYK6m	textfile	2	TRUE	0.00265668	20.8359
rs11147404	T	G	T	G	0.0282	0.0141966	0.8872	0.865	FALSE	FALSE	FALSE	13	30539456	0.0106262	44889	0.1816	epilepsy, all documented cases || id:ieu-b-8	epilepsy, all documented cases	epilepsy, all documented cases || ||	TRUE	igd	NA	NA	NA	NA	NA	NA	NA	0.0063	8.69e-06	M01107.metabolites	TRUE	reported	nwYK6m	textfile	2	TRUE	0.00255433	20.0312
rs12718598	T	C	T	C	0.018	0.0085856	0.5178	0.5128	FALSE	FALSE	FALSE	7	50428445	0.00722086	44889	0.2344	epilepsy, all documented cases || id:ieu-b-8	epilepsy, all documented cases	epilepsy, all documented cases || ||	TRUE	igd	NA	NA	NA	NA	NA	NA	NA	0.0037	1.49e-06	M01107.metabolites	TRUE	reported	nwYK6m	textfile	2	TRUE	0.00301579	23.6609
rs12132798	C	G	C	G	0.0615	-0.0227373	0.9749	0.9714	FALSE	TRUE	FALSE	1	216021952	0.0224013	44889	0.31	epilepsy, all documented cases || id:ieu-b-8	epilepsy, all documented cases	epilepsy, all documented cases || ||	TRUE	igd	TRUE	rs12132798	rs12126346	G	C	C	G	0.013	2.09e-06	M01107.metabolites	TRUE	reported	nwYK6m	textfile	2	TRUE	0.00285229	22.3745
rs1431793	A	C	A	C	-0.0216	-0.00831723	0.7526	0.7617	FALSE	FALSE	FALSE	2	236173098	0.00846968	44889	0.326	epilepsy, all documented cases || id:ieu-b-8	epilepsy, all documented cases	epilepsy, all documented cases || ||	TRUE	igd	NA	NA	NA	NA	NA	NA	NA	0.0046	2.9e-06	M01107.metabolites	TRUE	reported	nwYK6m	textfile	2	TRUE	0.00281022	22.0435
rs972709	A	C	A	C	0.0483	0.00723729	0.6548	0.6663	FALSE	FALSE	FALSE	6	66255788	0.00764234	44889	0.3438	epilepsy, all documented cases || id:ieu-b-8	epilepsy, all documented cases	epilepsy, all documented cases || ||	TRUE	igd	NA	NA	NA	NA	NA	NA	NA	0.0107	6.73e-06	M01107.metabolites	TRUE	reported	nwYK6m	textfile	2	TRUE	0.00259758	20.3712
rs2293319	T	C	T	C	-0.0219	-0.00747048	0.7852	0.7791	FALSE	FALSE	FALSE	15	31235357	0.0087374	44889	0.3924	epilepsy, all documented cases || id:ieu-b-8	epilepsy, all documented cases	epilepsy, all documented cases || ||	TRUE	igd	NA	NA	NA	NA	NA	NA	NA	0.0047	3.59e-06	M01107.metabolites	TRUE	reported	nwYK6m	textfile	2	TRUE	0.00276733	21.7061
rs167277	A	C	A	C	-0.0207	0.00665767	0.781	0.792	FALSE	FALSE	FALSE	12	78483079	0.00886507	44889	0.4528	epilepsy, all documented cases || id:ieu-b-8	epilepsy, all documented cases	epilepsy, all documented cases || ||	TRUE	igd	NA	NA	NA	NA	NA	NA	NA	0.0046	7.92e-06	M01107.metabolites	TRUE	reported	nwYK6m	textfile	2	TRUE	0.00258151	20.2448
rs8108144	T	G	T	G	-0.0232	0.00603853	0.788	0.802	FALSE	FALSE	FALSE	19	23373200	0.00905328	44889	0.5047	epilepsy, all documented cases || id:ieu-b-8	epilepsy, all documented cases	epilepsy, all documented cases || ||	TRUE	igd	NA	NA	NA	NA	NA	NA	NA	0.0047	6.44e-07	M01107.metabolites	TRUE	reported	nwYK6m	textfile	2	TRUE	0.00310457	24.3595
rs10771223	A	G	A	G	0.0237	-0.00476412	0.78	0.7665	FALSE	FALSE	FALSE	12	25651899	0.00850735	44889	0.5758	epilepsy, all documented cases || id:ieu-b-8	epilepsy, all documented cases	epilepsy, all documented cases || ||	TRUE	igd	NA	NA	NA	NA	NA	NA	NA	0.0046	2.87e-07	M01107.metabolites	TRUE	reported	nwYK6m	textfile	2	TRUE	0.00338128	26.5381
rs9834988	T	C	T	C	0.0185	0.00307693	0.5297	0.5136	FALSE	FALSE	FALSE	3	79630364	0.00729131	44889	0.672699	epilepsy, all documented cases || id:ieu-b-8	epilepsy, all documented cases	epilepsy, all documented cases || ||	TRUE	igd	NA	NA	NA	NA	NA	NA	NA	0.0038	7.98e-07	M01107.metabolites	TRUE	reported	nwYK6m	textfile	2	TRUE	0.00302019	23.6955
rs1320934	A	T	A	T	0.1215	-0.00621104	0.9599	0.9471	FALSE	TRUE	FALSE	3	61884650	0.0162593	44889	0.702399	epilepsy, all documented cases || id:ieu-b-8	epilepsy, all documented cases	epilepsy, all documented cases || ||	TRUE	igd	NA	NA	NA	NA	NA	NA	NA	0.0253	1.51e-06	M01107.metabolites	TRUE	reported	nwYK6m	textfile	2	TRUE	0.00293903	23.0569
rs8184921	T	C	T	C	0.0165	0.00242708	0.5087	0.4832	FALSE	FALSE	FALSE	21	22372723	0.00720202	44889	0.7359	epilepsy, all documented cases || id:ieu-b-8	epilepsy, all documented cases	epilepsy, all documented cases || ||	TRUE	igd	NA	NA	NA	NA	NA	NA	NA	0.0037	9.8e-06	M01107.metabolites	TRUE	reported	nwYK6m	textfile	2	TRUE	0.00253532	19.8817
rs1799412	C	G	C	G	-0.0262	-0.00147247	0.8394	0.8227	FALSE	TRUE	FALSE	3	40210125	0.00975147	44889	0.88	epilepsy, all documented cases || id:ieu-b-8	epilepsy, all documented cases	epilepsy, all documented cases || ||	TRUE	igd	NA	NA	NA	NA	NA	NA	NA	0.0055	2.28e-06	M01107.metabolites	TRUE	reported	nwYK6m	textfile	2	TRUE	0.00289195	22.6864
rs2549842	T	C	T	C	-0.0206	-0.00124797	0.786	0.7557	FALSE	FALSE	FALSE	16	81023659	0.00837561	44889	0.8818	epilepsy, all documented cases || id:ieu-b-8	epilepsy, all documented cases	epilepsy, all documented cases || ||	TRUE	igd	NA	NA	NA	NA	NA	NA	NA	0.0046	8.68e-06	M01107.metabolites	TRUE	reported	nwYK6m	textfile	2	TRUE	0.00255669	20.0497
rs1499094	T	G	T	G	0.0208	0.00111413	0.7686	0.7413	FALSE	FALSE	FALSE	3	1244434	0.0082528	44889	0.8928	epilepsy, all documented cases || id:ieu-b-8	epilepsy, all documented cases	epilepsy, all documented cases || ||	TRUE	igd	NA	NA	NA	NA	NA	NA	NA	0.0046	7.68e-06	M01107.metabolites	TRUE	reported	nwYK6m	textfile	2	TRUE	0.00260645	20.4409
rs2275351	T	C	T	C	0.012	0.0297284	0.1657	0.1698	FALSE	FALSE	FALSE	1	203151176	0.00980812	44889	0.00243602	epilepsy, all documented cases || id:ieu-b-8	epilepsy, all documented cases	epilepsy, all documented cases || ||	TRUE	igd	TRUE	rs2275351	rs7542294	T	C	A	G	0.0027	7.06e-06	M01110.metabolites	TRUE	reported	CgzkpE	textfile	2	TRUE	0.00251832	19.748
rs1010069	A	G	A	G	0.0081	0.0214105	0.4623	0.4677	FALSE	FALSE	FALSE	1	16352937	0.00728495	44889	0.00329602	epilepsy, all documented cases || id:ieu-b-8	epilepsy, all documented cases	epilepsy, all documented cases || ||	TRUE	igd	NA	NA	NA	NA	NA	NA	NA	0.0018	8.58e-06	M01110.metabolites	TRUE	reported	CgzkpE	textfile	2	TRUE	0.00258151	20.2448
rs2391260	A	T	A	T	0.0094	0.0190742	0.5386	0.5457	FALSE	TRUE	TRUE	13	106584101	0.00725253	44889	0.00853395	epilepsy, all documented cases || id:ieu-b-8	epilepsy, all documented cases	epilepsy, all documented cases || ||	TRUE	igd	NA	NA	NA	NA	NA	NA	NA	0.0018	1.7e-07	M01110.metabolites	TRUE	reported	CgzkpE	textfile	2	FALSE	0.00347353	27.2646
rs17764324	T	G	T	G	-0.0241	-0.0307296	0.086	0.108	FALSE	FALSE	FALSE	11	61635088	0.012084	44889	0.0109999	epilepsy, all documented cases || id:ieu-b-8	epilepsy, all documented cases	epilepsy, all documented cases || ||	TRUE	igd	NA	NA	NA	NA	NA	NA	NA	0.0041	3.31e-09	M01110.metabolites	TRUE	reported	CgzkpE	textfile	2	TRUE	0.00439667	34.5426
rs1430209	T	C	T	C	-0.0086	-0.0172808	0.5313	0.5325	FALSE	FALSE	FALSE	2	222210212	0.00732857	44889	0.0183899	epilepsy, all documented cases || id:ieu-b-8	epilepsy, all documented cases	epilepsy, all documented cases || ||	TRUE	igd	NA	NA	NA	NA	NA	NA	NA	0.0018	1.87e-06	M01110.metabolites	TRUE	reported	CgzkpE	textfile	2	TRUE	0.00290909	22.8213
rs12352829	A	G	A	G	-0.0134	0.022906	0.1506	0.1497	FALSE	FALSE	FALSE	9	74006667	0.010185	44889	0.0245301	epilepsy, all documented cases || id:ieu-b-8	epilepsy, all documented cases	epilepsy, all documented cases || ||	TRUE	igd	NA	NA	NA	NA	NA	NA	NA	0.0027	5.84e-07	M01110.metabolites	TRUE	reported	CgzkpE	textfile	2	TRUE	0.00313825	24.6247
rs9679675	A	C	A	C	0.0092	0.0136515	0.4732	0.4959	FALSE	FALSE	FALSE	2	175285871	0.00721157	44889	0.0583606	epilepsy, all documented cases || id:ieu-b-8	epilepsy, all documented cases	epilepsy, all documented cases || ||	TRUE	igd	NA	NA	NA	NA	NA	NA	NA	0.0018	4.17e-07	M01110.metabolites	TRUE	reported	CgzkpE	textfile	2	TRUE	0.00332778	26.1168
rs17099239	A	G	A	G	-0.012	0.0180763	0.8327	0.8373	FALSE	FALSE	FALSE	14	62267508	0.00974463	44889	0.0635697	epilepsy, all documented cases || id:ieu-b-8	epilepsy, all documented cases	epilepsy, all documented cases || ||	TRUE	igd	NA	NA	NA	NA	NA	NA	NA	0.0027	6.74e-06	M01110.metabolites	TRUE	reported	CgzkpE	textfile	2	TRUE	0.00251832	19.748
rs472031	A	G	A	G	0.0175	-0.0236296	0.0883	0.0923	FALSE	FALSE	FALSE	11	61638420	0.0128983	44889	0.0669993	epilepsy, all documented cases || id:ieu-b-8	epilepsy, all documented cases	epilepsy, all documented cases || ||	TRUE	igd	NA	NA	NA	NA	NA	NA	NA	0.0035	4.43e-07	M01110.metabolites	TRUE	reported	CgzkpE	textfile	2	TRUE	0.00318512	24.9936
rs198476	A	G	A	G	0.0122	0.0124509	0.482	0.4961	FALSE	FALSE	FALSE	11	61525730	0.00745562	44889	0.0949992	epilepsy, all documented cases || id:ieu-b-8	epilepsy, all documented cases	epilepsy, all documented cases || ||	TRUE	igd	NA	NA	NA	NA	NA	NA	NA	0.0024	5.14e-07	M01110.metabolites	TRUE	reported	CgzkpE	textfile	2	TRUE	0.00329182	25.8337
rs6535974	A	G	A	G	-0.0122	0.0158395	0.8465	0.8533	FALSE	FALSE	FALSE	4	140116326	0.010272	44889	0.123	epilepsy, all documented cases || id:ieu-b-8	epilepsy, all documented cases	epilepsy, all documented cases || ||	TRUE	igd	NA	NA	NA	NA	NA	NA	NA	0.0027	5.8e-06	M01110.metabolites	TRUE	reported	CgzkpE	textfile	2	TRUE	0.00260274	20.4118
rs6568389	T	C	T	C	0.0157	-0.010369	0.8061	0.6961	FALSE	FALSE	FALSE	6	106117118	0.00808812	44889	0.2	epilepsy, all documented cases || id:ieu-b-8	epilepsy, all documented cases	epilepsy, all documented cases || ||	TRUE	igd	NA	NA	NA	NA	NA	NA	NA	0.0033	2.16e-06	M01110.metabolites	TRUE	reported	CgzkpE	textfile	2	TRUE	0.00288462	22.6287
rs3798211	A	C	A	C	-0.0083	0.00610152	0.4247	0.4519	FALSE	FALSE	FALSE	6	160186920	0.00722929	44889	0.3985	epilepsy, all documented cases || id:ieu-b-8	epilepsy, all documented cases	epilepsy, all documented cases || ||	TRUE	igd	NA	NA	NA	NA	NA	NA	NA	0.0018	4.58e-06	M01110.metabolites	TRUE	reported	CgzkpE	textfile	2	TRUE	0.00271022	21.2569
rs12532113	T	C	T	C	-0.028	0.017257	0.961	0.9684	FALSE	FALSE	FALSE	7	90484736	0.0206424	44889	0.4031	epilepsy, all documented cases || id:ieu-b-8	epilepsy, all documented cases	epilepsy, all documented cases || ||	TRUE	igd	NA	NA	NA	NA	NA	NA	NA	0.006	3.06e-06	M01110.metabolites	TRUE	reported	CgzkpE	textfile	2	TRUE	0.00277573	21.7722
rs10241964	A	G	A	G	0.0182	0.00926407	0.0952	0.1001	FALSE	FALSE	FALSE	7	19042114	0.0123192	44889	0.452	epilepsy, all documented cases || id:ieu-b-8	epilepsy, all documented cases	epilepsy, all documented cases || ||	TRUE	igd	NA	NA	NA	NA	NA	NA	NA	0.0035	2.25e-07	M01110.metabolites	TRUE	reported	CgzkpE	textfile	2	TRUE	0.00344413	27.0331
rs7169869	A	G	A	G	-0.0194	-0.00524124	0.5404	0.4848	FALSE	FALSE	FALSE	15	85478918	0.00724929	44889	0.4698	epilepsy, all documented cases || id:ieu-b-8	epilepsy, all documented cases	epilepsy, all documented cases || ||	TRUE	igd	NA	NA	NA	NA	NA	NA	NA	0.0043	6.59e-06	M01110.metabolites	TRUE	reported	CgzkpE	textfile	2	TRUE	0.00259483	20.3496
rs174548	C	G	C	G	0.0488	0.0054236	0.7005	0.6831	FALSE	TRUE	FALSE	11	61571348	0.00780375	44889	0.4868	epilepsy, all documented cases || id:ieu-b-8	epilepsy, all documented cases	epilepsy, all documented cases || ||	TRUE	igd	NA	NA	NA	NA	NA	NA	NA	0.0025	1.43e-84	M01110.metabolites	TRUE	reported	CgzkpE	textfile	2	TRUE	0.0464386	380.933
rs1800009	T	C	T	C	0.0125	0.00529993	0.6444	0.651	FALSE	FALSE	FALSE	11	61737244	0.00786339	44889	0.5	epilepsy, all documented cases || id:ieu-b-8	epilepsy, all documented cases	epilepsy, all documented cases || ||	TRUE	igd	TRUE	rs1800009	rs3758977	C	T	G	T	0.0025	4.91e-07	M01110.metabolites	TRUE	reported	CgzkpE	textfile	2	TRUE	0.00318512	24.9936
rs4739402	T	C	T	C	-0.0085	0.00464865	0.5172	0.5153	FALSE	FALSE	FALSE	8	35228273	0.00720721	44889	0.5188	epilepsy, all documented cases || id:ieu-b-8	epilepsy, all documented cases	epilepsy, all documented cases || ||	TRUE	igd	NA	NA	NA	NA	NA	NA	NA	0.0019	5.61e-06	M01110.metabolites	TRUE	reported	CgzkpE	textfile	2	TRUE	0.00255148	20.0087
rs4982495	T	C	T	C	-0.0084	0.00462615	0.4275	0.4422	FALSE	FALSE	FALSE	14	22220569	0.00723967	44889	0.522801	epilepsy, all documented cases || id:ieu-b-8	epilepsy, all documented cases	epilepsy, all documented cases || ||	TRUE	igd	NA	NA	NA	NA	NA	NA	NA	0.0018	3.27e-06	M01110.metabolites	TRUE	reported	CgzkpE	textfile	2	TRUE	0.00277573	21.7722
rs8123073	A	G	A	G	-0.0372	0.0155022	0.983	0.9811	FALSE	FALSE	FALSE	20	31446858	0.0272926	44889	0.57	epilepsy, all documented cases || id:ieu-b-8	epilepsy, all documented cases	epilepsy, all documented cases || ||	TRUE	igd	NA	NA	NA	NA	NA	NA	NA	0.0082	5.94e-06	M01110.metabolites	TRUE	reported	CgzkpE	textfile	2	TRUE	0.00262355	20.5753
rs712916	T	C	T	C	-0.0456	0.0134525	0.9875	0.9814	FALSE	FALSE	FALSE	1	99717699	0.027852	44889	0.628801	epilepsy, all documented cases || id:ieu-b-8	epilepsy, all documented cases	epilepsy, all documented cases || ||	TRUE	igd	TRUE	rs712916	rs6693674	C	T	A	G	0.0102	8.19e-06	M01110.metabolites	TRUE	reported	CgzkpE	textfile	2	TRUE	0.00254796	19.9811
rs10514491	T	C	T	C	0.012	0.00350287	0.6782	0.6888	FALSE	FALSE	FALSE	16	80315263	0.0081085	44889	0.665701	epilepsy, all documented cases || id:ieu-b-8	epilepsy, all documented cases	epilepsy, all documented cases || ||	TRUE	igd	NA	NA	NA	NA	NA	NA	NA	0.0026	2.86e-06	M01110.metabolites	TRUE	reported	CgzkpE	textfile	2	TRUE	0.00271523	21.2963
rs3133833	A	T	A	T	-0.0083	-0.000238234	0.4692	0.471	FALSE	TRUE	TRUE	8	104280099	0.00721922	44889	0.9735	epilepsy, all documented cases || id:ieu-b-8	epilepsy, all documented cases	epilepsy, all documented cases || ||	TRUE	igd	NA	NA	NA	NA	NA	NA	NA	0.0018	4.27e-06	M01110.metabolites	TRUE	reported	CgzkpE	textfile	2	FALSE	0.00271022	21.2569
rs2391088	A	G	A	G	-0.0341	-0.0172304	0.6873	0.6715	FALSE	FALSE	FALSE	7	25183508	0.00771973	44889	0.02561	epilepsy, all documented cases || id:ieu-b-8	epilepsy, all documented cases	epilepsy, all documented cases || ||	TRUE	igd	NA	NA	NA	NA	NA	NA	NA	0.0073	2.92e-06	M01114.metabolites	TRUE	reported	l10QDc	textfile	2	TRUE	0.00278115	21.8148
rs2002212	A	G	A	G	-0.0691	0.0237022	0.049	0.0534	FALSE	FALSE	FALSE	18	12006412	0.0168699	44889	0.16	epilepsy, all documented cases || id:ieu-b-8	epilepsy, all documented cases	epilepsy, all documented cases || ||	TRUE	igd	TRUE	rs2002212	rs873085	A	G	T	C	0.0155	7.82e-06	M01114.metabolites	TRUE	reported	l10QDc	textfile	2	TRUE	0.00253374	19.8693
rs696155	A	G	A	G	-0.0412	0.00901029	0.1888	0.2082	FALSE	FALSE	FALSE	5	33552040	0.00888589	44889	0.3107	epilepsy, all documented cases || id:ieu-b-8	epilepsy, all documented cases	epilepsy, all documented cases || ||	TRUE	igd	NA	NA	NA	NA	NA	NA	NA	0.0088	2.92e-06	M01114.metabolites	TRUE	reported	l10QDc	textfile	2	TRUE	0.00279373	21.9138
rs8192870	T	G	T	G	-0.0365	-0.00741474	0.3498	0.3426	FALSE	FALSE	FALSE	8	59412066	0.00765195	44889	0.3324	epilepsy, all documented cases || id:ieu-b-8	epilepsy, all documented cases	epilepsy, all documented cases || ||	TRUE	igd	NA	NA	NA	NA	NA	NA	NA	0.0067	3.99e-08	M01114.metabolites	TRUE	reported	l10QDc	textfile	2	TRUE	0.00377888	29.6705
rs17175231	A	G	A	G	0.0593	0.0167284	0.9348	0.9507	FALSE	FALSE	FALSE	13	94965048	0.017535	44889	0.34	epilepsy, all documented cases || id:ieu-b-8	epilepsy, all documented cases	epilepsy, all documented cases || ||	TRUE	igd	NA	NA	NA	NA	NA	NA	NA	0.0125	1.99e-06	M01114.metabolites	TRUE	reported	l10QDc	textfile	2	TRUE	0.00286822	22.4998
rs9851393	A	G	A	G	0.0297	0.00589881	0.5199	0.5381	FALSE	FALSE	FALSE	3	54334723	0.00722008	44889	0.414	epilepsy, all documented cases || id:ieu-b-8	epilepsy, all documented cases	epilepsy, all documented cases || ||	TRUE	igd	NA	NA	NA	NA	NA	NA	NA	0.0066	7.38e-06	M01114.metabolites	TRUE	reported	l10QDc	textfile	2	TRUE	0.00258151	20.2448
rs4579412	A	C	A	C	-0.0414	0.00666454	0.1469	0.1473	FALSE	FALSE	FALSE	7	66945831	0.010206	44889	0.5139	epilepsy, all documented cases || id:ieu-b-8	epilepsy, all documented cases	epilepsy, all documented cases || ||	TRUE	igd	NA	NA	NA	NA	NA	NA	NA	0.0091	4.77e-06	M01114.metabolites	TRUE	reported	l10QDc	textfile	2	TRUE	0.00263841	20.6922
rs2140798	T	C	T	C	-0.0519	-0.00654577	0.0986	0.1357	FALSE	FALSE	FALSE	7	125118309	0.0109461	44889	0.55	epilepsy, all documented cases || id:ieu-b-8	epilepsy, all documented cases	epilepsy, all documented cases || ||	TRUE	igd	TRUE	rs2140798	rs12386675	T	C	G	A	0.0117	8.8e-06	M01114.metabolites	TRUE	reported	l10QDc	textfile	2	TRUE	0.00250867	19.6722
rs7262824	T	C	T	C	0.0357	-0.00237348	0.2062	0.2176	FALSE	FALSE	FALSE	20	18483105	0.00872602	44889	0.785899	epilepsy, all documented cases || id:ieu-b-8	epilepsy, all documented cases	epilepsy, all documented cases || ||	TRUE	igd	NA	NA	NA	NA	NA	NA	NA	0.008	8.7e-06	M01114.metabolites	TRUE	reported	l10QDc	textfile	2	TRUE	0.00253877	19.9088
rs17131011	A	G	A	G	-0.0781	0.000679844	0.0404	0.0456	FALSE	FALSE	FALSE	1	70123406	0.0178906	44889	0.97	epilepsy, all documented cases || id:ieu-b-8	epilepsy, all documented cases	epilepsy, all documented cases || ||	TRUE	igd	NA	NA	NA	NA	NA	NA	NA	0.0174	6.88e-06	M01114.metabolites	TRUE	reported	l10QDc	textfile	2	TRUE	0.00256837	20.1415
rs11159894	T	C	T	C	0.032	-0.000287683	0.3295	0.3173	FALSE	FALSE	FALSE	14	89721819	0.00777521	44889	0.9705	epilepsy, all documented cases || id:ieu-b-8	epilepsy, all documented cases	epilepsy, all documented cases || ||	TRUE	igd	NA	NA	NA	NA	NA	NA	NA	0.0067	1.77e-06	M01114.metabolites	TRUE	reported	l10QDc	textfile	2	TRUE	0.00290708	22.8055
rs603424	A	G	A	G	0.0292	-0.0326509	0.1865	0.1851	FALSE	FALSE	FALSE	10	102075479	0.00931819	44889	0.000458796	epilepsy, all documented cases || id:ieu-b-8	epilepsy, all documented cases	epilepsy, all documented cases || ||	TRUE	igd	NA	NA	NA	NA	NA	NA	NA	0.0038	1.56e-14	M01121.metabolites	TRUE	reported	G63dCW	textfile	2	TRUE	0.00749039	59.032
rs17351329	A	G	A	G	-0.0185	-0.033463	0.8651	0.8688	FALSE	FALSE	FALSE	5	107016120	0.0106876	44889	0.00174301	epilepsy, all documented cases || id:ieu-b-8	epilepsy, all documented cases	epilepsy, all documented cases || ||	TRUE	igd	NA	NA	NA	NA	NA	NA	NA	0.0041	5.37e-06	M01121.metabolites	TRUE	reported	G63dCW	textfile	2	TRUE	0.00259548	20.3547
rs1466228	T	C	T	C	-0.0361	0.0238861	0.0348	0.0396	FALSE	FALSE	FALSE	4	32428311	0.0184734	44889	0.1962	epilepsy, all documented cases || id:ieu-b-8	epilepsy, all documented cases	epilepsy, all documented cases || ||	TRUE	igd	NA	NA	NA	NA	NA	NA	NA	0.0078	3.21e-06	M01121.metabolites	TRUE	reported	G63dCW	textfile	2	TRUE	0.00273029	21.4148
rs11940037	T	C	T	C	0.019	0.00723896	0.842	0.8346	FALSE	FALSE	FALSE	4	58835528	0.00967775	44889	0.4544	epilepsy, all documented cases || id:ieu-b-8	epilepsy, all documented cases	epilepsy, all documented cases || ||	TRUE	igd	NA	NA	NA	NA	NA	NA	NA	0.0041	2.82e-06	M01121.metabolites	TRUE	reported	G63dCW	textfile	2	TRUE	0.00273729	21.4698
rs1822906	A	G	A	G	0.018	-0.00678447	0.2048	0.8063	FALSE	FALSE	FALSE	3	144934142	0.00923058	44889	0.4622	epilepsy, all documented cases || id:ieu-b-8	epilepsy, all documented cases	epilepsy, all documented cases || ||	TRUE	igd	TRUE	rs1822906	rs2197456	A	G	G	C	0.0034	9.61e-08	M01121.metabolites	TRUE	reported	G63dCW	textfile	2	TRUE	0.00356948	28.0205
rs7583745	T	C	T	C	-0.0348	0.00602865	0.884	0.907	FALSE	FALSE	FALSE	2	79538898	0.0126919	44889	0.6349	epilepsy, all documented cases || id:ieu-b-8	epilepsy, all documented cases	epilepsy, all documented cases || ||	TRUE	igd	NA	NA	NA	NA	NA	NA	NA	0.0075	3.06e-06	M01121.metabolites	TRUE	reported	G63dCW	textfile	2	TRUE	0.00274419	21.5241
rs9359674	A	T	A	T	0.1142	-0.0356181	0.0565	0.0625	FALSE	TRUE	FALSE	6	86705909	0.0148657	44889	0.0165798	epilepsy, all documented cases || id:ieu-b-8	epilepsy, all documented cases	epilepsy, all documented cases || ||	TRUE	igd	NA	NA	NA	NA	NA	NA	NA	0.0218	1.57e-07	M01123.metabolites	TRUE	reported	aNN3Vm	textfile	2	TRUE	0.00349518	27.4352
rs2846723	T	G	T	G	-0.0476	-0.0151243	0.5442	0.5299	FALSE	FALSE	FALSE	11	102570891	0.00722614	44889	0.0363496	epilepsy, all documented cases || id:ieu-b-8	epilepsy, all documented cases	epilepsy, all documented cases || ||	TRUE	igd	NA	NA	NA	NA	NA	NA	NA	0.0105	5.76e-06	M01123.metabolites	TRUE	reported	aNN3Vm	textfile	2	TRUE	0.00261979	20.5459
rs11616655	A	G	A	G	-0.1069	0.0301118	0.9444	0.9374	FALSE	FALSE	FALSE	13	23683941	0.015434	44889	0.051	epilepsy, all documented cases || id:ieu-b-8	epilepsy, all documented cases	epilepsy, all documented cases || ||	TRUE	igd	NA	NA	NA	NA	NA	NA	NA	0.0237	6.37e-06	M01123.metabolites	TRUE	reported	aNN3Vm	textfile	2	TRUE	0.00259359	20.3398
rs494562	A	G	A	G	-0.1182	0.0221541	0.8988	0.898	FALSE	FALSE	FALSE	6	86117129	0.0118853	44889	0.0622501	epilepsy, all documented cases || id:ieu-b-8	epilepsy, all documented cases	epilepsy, all documented cases || ||	TRUE	igd	NA	NA	NA	NA	NA	NA	NA	0.0167	1.34e-12	M01123.metabolites	TRUE	reported	aNN3Vm	textfile	2	TRUE	0.00636211	50.0831
rs9450282	A	G	A	G	-0.0717	-0.00700259	0.3626	0.3644	FALSE	FALSE	FALSE	6	86195298	0.00755404	44889	0.3538	epilepsy, all documented cases || id:ieu-b-8	epilepsy, all documented cases	epilepsy, all documented cases || ||	TRUE	igd	NA	NA	NA	NA	NA	NA	NA	0.0108	2.74e-11	M01123.metabolites	TRUE	reported	aNN3Vm	textfile	2	TRUE	0.00560173	44.0636
rs1415753	T	C	T	C	-0.0551	-0.00575984	0.3236	0.3197	FALSE	FALSE	FALSE	6	86753074	0.00773132	44889	0.456	epilepsy, all documented cases || id:ieu-b-8	epilepsy, all documented cases	epilepsy, all documented cases || ||	TRUE	igd	NA	NA	NA	NA	NA	NA	NA	0.0111	7.6e-07	M01123.metabolites	TRUE	reported	aNN3Vm	textfile	2	TRUE	0.00313952	24.6346
rs10489	A	C	A	C	0.1743	-0.0110414	0.0243	0.0488	FALSE	FALSE	FALSE	3	69152367	0.0169346	44889	0.5145	epilepsy, all documented cases || id:ieu-b-8	epilepsy, all documented cases	epilepsy, all documented cases || ||	TRUE	igd	TRUE	rs10489	rs7627893	A	C	A	G	0.038	4.6e-06	M01123.metabolites	TRUE	reported	aNN3Vm	textfile	2	TRUE	0.00268184	21.0337
rs17077586	A	G	A	G	0.1032	-0.00788564	0.9187	0.9122	FALSE	FALSE	FALSE	18	65295955	0.0131867	44889	0.55	epilepsy, all documented cases || id:ieu-b-8	epilepsy, all documented cases	epilepsy, all documented cases || ||	TRUE	igd	TRUE	rs17077586	rs78918105	G	A	C	T	0.021	9.2e-07	M01123.metabolites	TRUE	reported	aNN3Vm	textfile	2	TRUE	0.00307718	24.144
rs7297956	C	G	C	G	0.0597	-0.00474735	0.7301	0.7187	FALSE	TRUE	FALSE	12	104621542	0.00808747	44889	0.5569	epilepsy, all documented cases || id:ieu-b-8	epilepsy, all documented cases	epilepsy, all documented cases || ||	TRUE	igd	NA	NA	NA	NA	NA	NA	NA	0.0134	7.69e-06	M01123.metabolites	TRUE	reported	aNN3Vm	textfile	2	TRUE	0.00253052	19.8439
rs4384764	A	G	A	G	-0.0568	0.000888749	0.2371	0.2668	FALSE	FALSE	FALSE	2	37590284	0.00822915	44889	0.9136	epilepsy, all documented cases || id:ieu-b-8	epilepsy, all documented cases	epilepsy, all documented cases || ||	TRUE	igd	NA	NA	NA	NA	NA	NA	NA	0.0127	7.9e-06	M01123.metabolites	TRUE	reported	aNN3Vm	textfile	2	TRUE	0.00255007	19.9976
rs17224277	A	G	A	G	0.0951	-0.000172747	0.0778	0.0869	FALSE	FALSE	FALSE	2	182340444	0.0132882	44889	0.99	epilepsy, all documented cases || id:ieu-b-8	epilepsy, all documented cases	epilepsy, all documented cases || ||	TRUE	igd	NA	NA	NA	NA	NA	NA	NA	0.0199	1.83e-06	M01123.metabolites	TRUE	reported	aNN3Vm	textfile	2	TRUE	0.00291045	22.832
rs11128879	T	C	T	C	-0.0078	0.0307752	0.1208	0.1371	FALSE	FALSE	FALSE	3	1862780	0.010482	44889	0.00332499	epilepsy, all documented cases || id:ieu-b-8	epilepsy, all documented cases	epilepsy, all documented cases || ||	TRUE	igd	NA	NA	NA	NA	NA	NA	NA	0.0018	9.56e-06	M01125.metabolites	TRUE	reported	ZpfYwm	textfile	2	TRUE	0.00239428	18.773
rs4086666	T	G	T	G	0.0083	-0.0245177	0.8804	0.881	FALSE	FALSE	FALSE	11	13875937	0.0114999	44889	0.0329997	epilepsy, all documented cases || id:ieu-b-8	epilepsy, all documented cases	epilepsy, all documented cases || ||	TRUE	igd	NA	NA	NA	NA	NA	NA	NA	0.0018	2.42e-06	M01125.metabolites	TRUE	reported	ZpfYwm	textfile	2	TRUE	0.00271022	21.2569
rs10024717	A	G	A	G	0.0085	0.0159061	0.3772	0.3571	FALSE	FALSE	FALSE	4	89219645	0.0077102	44889	0.0391102	epilepsy, all documented cases || id:ieu-b-8	epilepsy, all documented cases	epilepsy, all documented cases || ||	TRUE	igd	NA	NA	NA	NA	NA	NA	NA	0.0016	7.5e-08	M01125.metabolites	TRUE	reported	ZpfYwm	textfile	2	TRUE	0.00359422	28.2154
rs3760605	T	C	T	C	0.0079	0.0218325	0.8912	0.8895	FALSE	FALSE	FALSE	18	3870771	0.0114908	44889	0.0574196	epilepsy, all documented cases || id:ieu-b-8	epilepsy, all documented cases	epilepsy, all documented cases || ||	TRUE	igd	NA	NA	NA	NA	NA	NA	NA	0.0018	9.8e-06	M01125.metabolites	TRUE	reported	ZpfYwm	textfile	2	TRUE	0.00245591	19.2574
rs2470439	A	G	A	G	0.0083	-0.0128302	0.11	0.1174	FALSE	FALSE	FALSE	12	2015160	0.0114555	44889	0.2629	epilepsy, all documented cases || id:ieu-b-8	epilepsy, all documented cases	epilepsy, all documented cases || ||	TRUE	igd	NA	NA	NA	NA	NA	NA	NA	0.0018	5.69e-06	M01125.metabolites	TRUE	reported	ZpfYwm	textfile	2	TRUE	0.00271022	21.2569
rs2397972	A	G	A	G	0.012	0.0148748	0.054	0.0731	FALSE	FALSE	FALSE	15	96358652	0.0139408	44889	0.2859	epilepsy, all documented cases || id:ieu-b-8	epilepsy, all documented cases	epilepsy, all documented cases || ||	TRUE	igd	NA	NA	NA	NA	NA	NA	NA	0.0026	4.05e-06	M01125.metabolites	TRUE	reported	ZpfYwm	textfile	2	TRUE	0.00271523	21.2963
rs6084839	A	C	A	C	-0.0123	0.0142128	0.9446	0.9413	FALSE	FALSE	FALSE	20	4685707	0.0161878	44889	0.38	epilepsy, all documented cases || id:ieu-b-8	epilepsy, all documented cases	epilepsy, all documented cases || ||	TRUE	igd	NA	NA	NA	NA	NA	NA	NA	0.0027	3.99e-06	M01125.metabolites	TRUE	reported	ZpfYwm	textfile	2	TRUE	0.00264547	20.7478
rs7530270	A	C	A	C	-0.0085	0.00359938	0.2	0.2799	FALSE	FALSE	FALSE	1	241684393	0.00812501	44889	0.6579	epilepsy, all documented cases || id:ieu-b-8	epilepsy, all documented cases	epilepsy, all documented cases || ||	TRUE	igd	NA	NA	NA	NA	NA	NA	NA	0.0018	1.51e-06	M01125.metabolites	TRUE	reported	ZpfYwm	textfile	2	TRUE	0.00284203	22.2937
rs1895999	A	G	A	G	-0.0151	0.00192505	0.1699	0.1721	FALSE	FALSE	FALSE	12	48952204	0.00962524	44889	0.8418	epilepsy, all documented cases || id:ieu-b-8	epilepsy, all documented cases	epilepsy, all documented cases || ||	TRUE	igd	NA	NA	NA	NA	NA	NA	NA	0.0032	3.43e-06	M01125.metabolites	TRUE	reported	ZpfYwm	textfile	2	TRUE	0.00283786	22.2609
rs161503	T	C	T	C	0.008	-0.000764678	0.1176	0.1294	FALSE	FALSE	FALSE	5	99636953	0.0107701	44889	0.9431	epilepsy, all documented cases || id:ieu-b-8	epilepsy, all documented cases	epilepsy, all documented cases || ||	TRUE	igd	NA	NA	NA	NA	NA	NA	NA	0.0018	6.87e-06	M01125.metabolites	TRUE	reported	ZpfYwm	textfile	2	TRUE	0.00251832	19.748
rs10234936	A	G	A	G	0.028	0.035699	0.035	0.0645	FALSE	FALSE	FALSE	7	19611208	0.014697	44889	0.0151199	epilepsy, all documented cases || id:ieu-b-8	epilepsy, all documented cases	epilepsy, all documented cases || ||	TRUE	igd	TRUE	rs10234936	rs763529	A	G	A	G	0.0061	4.88e-06	M01284.metabolites	TRUE	reported	VazdWm	textfile	2	TRUE	0.00268571	21.0642
rs17268257	T	C	T	C	-0.0159	-0.0210184	0.1349	0.1551	FALSE	FALSE	FALSE	4	139765668	0.0102779	44889	0.0408301	epilepsy, all documented cases || id:ieu-b-8	epilepsy, all documented cases	epilepsy, all documented cases || ||	TRUE	igd	NA	NA	NA	NA	NA	NA	NA	0.0035	7.31e-06	M01284.metabolites	TRUE	reported	VazdWm	textfile	2	TRUE	0.00263079	20.6323
rs10993160	A	G	A	G	0.0295	-0.0364099	0.9587	0.9706	FALSE	FALSE	FALSE	9	97068926	0.0220666	44889	0.0990011	epilepsy, all documented cases || id:ieu-b-8	epilepsy, all documented cases	epilepsy, all documented cases || ||	TRUE	igd	NA	NA	NA	NA	NA	NA	NA	0.0062	1.68e-06	M01284.metabolites	TRUE	reported	VazdWm	textfile	2	TRUE	0.00288521	22.6334
rs1043011	T	G	T	G	0.0172	0.0132314	0.1722	0.1809	FALSE	FALSE	FALSE	12	56865040	0.00962282	44889	0.1691	epilepsy, all documented cases || id:ieu-b-8	epilepsy, all documented cases	epilepsy, all documented cases || ||	TRUE	igd	NA	NA	NA	NA	NA	NA	NA	0.0034	5.21e-07	M01284.metabolites	TRUE	reported	VazdWm	textfile	2	TRUE	0.00326026	25.5852
rs10798574	T	G	T	G	-0.0142	0.00993981	0.2212	0.3069	FALSE	FALSE	FALSE	1	177809627	0.00780205	44889	0.2028	epilepsy, all documented cases || id:ieu-b-8	epilepsy, all documented cases	epilepsy, all documented cases || ||	TRUE	igd	NA	NA	NA	NA	NA	NA	NA	0.003	2.03e-06	M01284.metabolites	TRUE	reported	VazdWm	textfile	2	TRUE	0.00285538	22.3987
rs10433674	T	C	T	C	0.0264	-0.0168838	0.9584	0.9414	FALSE	FALSE	FALSE	4	71761726	0.015335	44889	0.2707	epilepsy, all documented cases || id:ieu-b-8	epilepsy, all documented cases	epilepsy, all documented cases || ||	TRUE	igd	NA	NA	NA	NA	NA	NA	NA	0.0054	1.24e-06	M01284.metabolites	TRUE	reported	VazdWm	textfile	2	TRUE	0.00304556	23.8951
rs1466785	T	C	T	C	-0.0106	0.00560526	0.4409	0.4385	FALSE	FALSE	FALSE	8	11623456	0.00727955	44889	0.4414	epilepsy, all documented cases || id:ieu-b-8	epilepsy, all documented cases	epilepsy, all documented cases || ||	TRUE	igd	NA	NA	NA	NA	NA	NA	NA	0.0024	5.93e-06	M01284.metabolites	TRUE	reported	VazdWm	textfile	2	TRUE	0.00248702	19.502
rs202490	T	C	T	C	-0.0111	0.00564437	0.3533	0.355	FALSE	FALSE	FALSE	20	1748126	0.00752582	44889	0.4535	epilepsy, all documented cases || id:ieu-b-8	epilepsy, all documented cases	epilepsy, all documented cases || ||	TRUE	igd	NA	NA	NA	NA	NA	NA	NA	0.0024	4.45e-06	M01284.metabolites	TRUE	reported	VazdWm	textfile	2	TRUE	0.00272652	21.3852
rs13242474	A	G	A	G	0.0111	0.00576994	0.7395	0.7369	FALSE	FALSE	FALSE	7	20441065	0.00844793	44889	0.4948	epilepsy, all documented cases || id:ieu-b-8	epilepsy, all documented cases	epilepsy, all documented cases || ||	TRUE	igd	NA	NA	NA	NA	NA	NA	NA	0.0024	5.47e-06	M01284.metabolites	TRUE	reported	VazdWm	textfile	2	TRUE	0.00272652	21.3852
rs9403794	A	C	A	C	0.0175	-0.00409056	0.5963	0.5829	FALSE	FALSE	FALSE	6	146928104	0.00758916	44889	0.59	epilepsy, all documented cases || id:ieu-b-8	epilepsy, all documented cases	epilepsy, all documented cases || ||	TRUE	igd	NA	NA	NA	NA	NA	NA	NA	0.0039	8.09e-06	M01284.metabolites	TRUE	reported	VazdWm	textfile	2	TRUE	0.00256686	20.1296
rs892051	T	C	T	C	0.011	-0.00453475	0.2576	0.2512	FALSE	FALSE	FALSE	19	22692592	0.00850797	44889	0.5939	epilepsy, all documented cases || id:ieu-b-8	epilepsy, all documented cases	epilepsy, all documented cases || ||	TRUE	igd	TRUE	rs892051	rs1433084	T	C	C	T	0.0025	7.67e-06	M01284.metabolites	TRUE	reported	VazdWm	textfile	2	TRUE	0.00246833	19.3551
rs42041	C	G	C	G	-0.0109	-0.00395054	0.7449	0.7527	FALSE	TRUE	FALSE	7	92246744	0.00870163	44889	0.649999	epilepsy, all documented cases || id:ieu-b-8	epilepsy, all documented cases	epilepsy, all documented cases || ||	TRUE	igd	NA	NA	NA	NA	NA	NA	NA	0.0025	9.33e-06	M01284.metabolites	TRUE	reported	VazdWm	textfile	2	TRUE	0.00242376	19.0047
rs10795360	C	G	C	G	0.0114	-0.00341262	0.6957	0.7251	FALSE	TRUE	FALSE	10	6701714	0.00826301	44889	0.6799	epilepsy, all documented cases || id:ieu-b-8	epilepsy, all documented cases	epilepsy, all documented cases || ||	TRUE	igd	NA	NA	NA	NA	NA	NA	NA	0.0025	3.76e-06	M01284.metabolites	TRUE	reported	VazdWm	textfile	2	TRUE	0.00265062	20.7883
rs17092955	T	G	T	G	-0.0175	-0.00176022	0.1024	0.1114	FALSE	FALSE	FALSE	14	96081498	0.01143	44889	0.8775	epilepsy, all documented cases || id:ieu-b-8	epilepsy, all documented cases	epilepsy, all documented cases || ||	TRUE	igd	NA	NA	NA	NA	NA	NA	NA	0.0034	3.39e-07	M01284.metabolites	TRUE	reported	VazdWm	textfile	2	TRUE	0.00337459	26.4854
rs10873157	T	C	T	C	-0.0109	0.0261359	0.0933	0.1083	FALSE	FALSE	FALSE	14	63100947	0.0115851	44889	0.0240902	epilepsy, all documented cases || id:ieu-b-8	epilepsy, all documented cases	epilepsy, all documented cases || ||	TRUE	igd	TRUE	rs10873157	rs10873158	T	C	A	G	0.0024	8.62e-06	M01299.metabolites	TRUE	reported	jtP0Mx	textfile	2	TRUE	0.00262941	20.6215
rs1512342	T	C	T	C	0.0072	-0.0131005	0.3384	0.3503	FALSE	FALSE	FALSE	4	149250783	0.00755942	44889	0.0830099	epilepsy, all documented cases || id:ieu-b-8	epilepsy, all documented cases	epilepsy, all documented cases || ||	TRUE	igd	NA	NA	NA	NA	NA	NA	NA	0.0016	7.01e-06	M01299.metabolites	TRUE	reported	jtP0Mx	textfile	2	TRUE	0.00258151	20.2448
rs9327433	T	G	T	G	-0.0076	-0.0131463	0.5134	0.4971	FALSE	FALSE	FALSE	5	126546059	0.00760781	44889	0.0840001	epilepsy, all documented cases || id:ieu-b-8	epilepsy, all documented cases	epilepsy, all documented cases || ||	TRUE	igd	NA	NA	NA	NA	NA	NA	NA	0.0016	2.53e-06	M01299.metabolites	TRUE	reported	jtP0Mx	textfile	2	TRUE	0.00287546	22.5567
rs1532775	A	G	A	G	0.0081	0.0144444	0.7796	0.7786	FALSE	FALSE	FALSE	1	114605353	0.00875417	44889	0.0988804	epilepsy, all documented cases || id:ieu-b-8	epilepsy, all documented cases	epilepsy, all documented cases || ||	TRUE	igd	NA	NA	NA	NA	NA	NA	NA	0.0017	1.04e-06	M01299.metabolites	TRUE	reported	jtP0Mx	textfile	2	TRUE	0.00289324	22.6966
rs13237436	A	G	A	G	-0.0076	-0.0147132	0.193	0.1906	FALSE	FALSE	FALSE	7	79875818	0.00931807	44889	0.1143	epilepsy, all documented cases || id:ieu-b-8	epilepsy, all documented cases	epilepsy, all documented cases || ||	TRUE	igd	NA	NA	NA	NA	NA	NA	NA	0.0017	7.26e-06	M01299.metabolites	TRUE	reported	jtP0Mx	textfile	2	TRUE	0.00254796	19.9811
rs9400467	T	C	T	C	-0.0121	0.0121496	0.7059	0.6942	FALSE	FALSE	FALSE	6	111424015	0.00780324	44889	0.1195	epilepsy, all documented cases || id:ieu-b-8	epilepsy, all documented cases	epilepsy, all documented cases || ||	TRUE	igd	NA	NA	NA	NA	NA	NA	NA	0.0016	6.54e-14	M01299.metabolites	TRUE	reported	jtP0Mx	textfile	2	TRUE	0.0072567	57.1768
rs7641634	A	G	A	G	-0.0077	-0.0117386	0.266	0.2813	FALSE	FALSE	FALSE	3	143542008	0.00816312	44889	0.1503	epilepsy, all documented cases || id:ieu-b-8	epilepsy, all documented cases	epilepsy, all documented cases || ||	TRUE	igd	NA	NA	NA	NA	NA	NA	NA	0.0016	2.56e-06	M01299.metabolites	TRUE	reported	jtP0Mx	textfile	2	TRUE	0.00295141	23.1542
rs17293820	T	G	T	G	0.0081	-0.0103465	0.8016	0.7958	FALSE	FALSE	FALSE	8	14111623	0.00896575	44889	0.2486	epilepsy, all documented cases || id:ieu-b-8	epilepsy, all documented cases	epilepsy, all documented cases || ||	TRUE	igd	NA	NA	NA	NA	NA	NA	NA	0.0017	2.01e-06	M01299.metabolites	TRUE	reported	jtP0Mx	textfile	2	TRUE	0.00289324	22.6966
rs7834337	A	G	A	G	-0.0113	-0.0133279	0.0904	0.0893	FALSE	FALSE	FALSE	8	655828	0.0127418	44889	0.2956	epilepsy, all documented cases || id:ieu-b-8	epilepsy, all documented cases	epilepsy, all documented cases || ||	TRUE	igd	NA	NA	NA	NA	NA	NA	NA	0.0025	4.71e-06	M01299.metabolites	TRUE	reported	jtP0Mx	textfile	2	TRUE	0.00260445	20.4252
rs1536564	T	C	T	C	0.0075	-0.00823846	0.2644	0.2659	FALSE	FALSE	FALSE	10	14758348	0.00845838	44889	0.33	epilepsy, all documented cases || id:ieu-b-8	epilepsy, all documented cases	epilepsy, all documented cases || ||	TRUE	igd	NA	NA	NA	NA	NA	NA	NA	0.0017	7.05e-06	M01299.metabolites	TRUE	reported	jtP0Mx	textfile	2	TRUE	0.00248151	19.4587
rs9594421	A	T	A	T	0.0075	0.00795793	0.2757	0.2827	FALSE	TRUE	FALSE	13	41091759	0.00834165	44889	0.34	epilepsy, all documented cases || id:ieu-b-8	epilepsy, all documented cases	epilepsy, all documented cases || ||	TRUE	igd	NA	NA	NA	NA	NA	NA	NA	0.0016	4.59e-06	M01299.metabolites	TRUE	reported	jtP0Mx	textfile	2	TRUE	0.0028005	21.967
rs172650	A	C	A	C	0.0102	0.00649305	0.6543	0.6374	FALSE	FALSE	FALSE	16	71612889	0.00768408	44889	0.3984	epilepsy, all documented cases || id:ieu-b-8	epilepsy, all documented cases	epilepsy, all documented cases || ||	TRUE	igd	TRUE	rs172650	rs11075889	C	A	G	A	0.0016	2.82e-10	M01299.metabolites	TRUE	reported	jtP0Mx	textfile	2	TRUE	0.00516751	40.6302
rs12728678	T	C	T	C	-0.0096	0.0058256	0.2003	0.2097	FALSE	FALSE	FALSE	1	154764715	0.00927643	44889	0.53	epilepsy, all documented cases || id:ieu-b-8	epilepsy, all documented cases	epilepsy, all documented cases || ||	TRUE	igd	NA	NA	NA	NA	NA	NA	NA	0.0017	2.19e-08	M01299.metabolites	TRUE	reported	jtP0Mx	textfile	2	TRUE	0.00405928	31.8811
rs6493	A	G	A	G	0.0114	-0.00573709	0.1195	0.1573	FALSE	FALSE	FALSE	14	78140329	0.00989153	44889	0.562	epilepsy, all documented cases || id:ieu-b-8	epilepsy, all documented cases	epilepsy, all documented cases || ||	TRUE	igd	NA	NA	NA	NA	NA	NA	NA	0.0024	2.35e-06	M01299.metabolites	TRUE	reported	jtP0Mx	textfile	2	TRUE	0.00287546	22.5567
rs9497139	A	G	A	G	-0.029	-0.0151471	0.0155	0.0193	FALSE	FALSE	FALSE	6	145264340	0.0261607	44889	0.5624	epilepsy, all documented cases || id:ieu-b-8	epilepsy, all documented cases	epilepsy, all documented cases || ||	TRUE	igd	NA	NA	NA	NA	NA	NA	NA	0.0061	1.97e-06	M01299.metabolites	TRUE	reported	jtP0Mx	textfile	2	TRUE	0.00288041	22.5957
rs906466	A	G	A	G	0.0076	-0.00512626	0.1846	0.1985	FALSE	FALSE	FALSE	20	35048632	0.0090251	44889	0.57	epilepsy, all documented cases || id:ieu-b-8	epilepsy, all documented cases	epilepsy, all documented cases || ||	TRUE	igd	NA	NA	NA	NA	NA	NA	NA	0.0017	8.84e-06	M01299.metabolites	TRUE	reported	jtP0Mx	textfile	2	TRUE	0.00254796	19.9811
rs703014	A	G	A	G	0.0135	-0.00418634	0.326	0.3365	FALSE	FALSE	FALSE	10	28641805	0.00772388	44889	0.5875	epilepsy, all documented cases || id:ieu-b-8	epilepsy, all documented cases	epilepsy, all documented cases || ||	TRUE	igd	NA	NA	NA	NA	NA	NA	NA	0.0027	7.19e-07	M01299.metabolites	TRUE	reported	jtP0Mx	textfile	2	TRUE	0.00318512	24.9936
rs4363868	A	G	A	G	0.0073	-0.00371456	0.3182	0.3148	FALSE	FALSE	FALSE	16	71458299	0.00777105	44889	0.632799	epilepsy, all documented cases || id:ieu-b-8	epilepsy, all documented cases	epilepsy, all documented cases || ||	TRUE	igd	NA	NA	NA	NA	NA	NA	NA	0.0016	7.59e-06	M01299.metabolites	TRUE	reported	jtP0Mx	textfile	2	TRUE	0.00265352	20.8111
rs7195332	T	C	T	C	0.0077	-0.00400787	0.2152	0.2153	FALSE	FALSE	FALSE	16	19925963	0.00876995	44889	0.6475	epilepsy, all documented cases || id:ieu-b-8	epilepsy, all documented cases	epilepsy, all documented cases || ||	TRUE	igd	NA	NA	NA	NA	NA	NA	NA	0.0017	4.05e-06	M01299.metabolites	TRUE	reported	jtP0Mx	textfile	2	TRUE	0.00261528	20.5103
rs936632	A	C	A	C	-0.0089	0.00285895	0.1787	0.1815	FALSE	FALSE	FALSE	1	53114103	0.00934297	44889	0.759299	epilepsy, all documented cases || id:ieu-b-8	epilepsy, all documented cases	epilepsy, all documented cases || ||	TRUE	igd	TRUE	rs936632	rs2485916	A	C	C	T	0.0017	2.69e-07	M01299.metabolites	TRUE	reported	jtP0Mx	textfile	2	TRUE	0.00349088	27.4013
rs174408	A	G	A	G	0.0129	0.00181741	0.149	0.1504	FALSE	FALSE	FALSE	6	111932349	0.0103852	44889	0.8608	epilepsy, all documented cases || id:ieu-b-8	epilepsy, all documented cases	epilepsy, all documented cases || ||	TRUE	igd	NA	NA	NA	NA	NA	NA	NA	0.0023	1.41e-08	M01299.metabolites	TRUE	reported	jtP0Mx	textfile	2	TRUE	0.00400454	31.4494
rs1475943	T	C	T	C	0.0079	-0.000784344	0.2215	0.2338	FALSE	FALSE	FALSE	22	47305436	0.00891301	44889	0.93	epilepsy, all documented cases || id:ieu-b-8	epilepsy, all documented cases	epilepsy, all documented cases || ||	TRUE	igd	NA	NA	NA	NA	NA	NA	NA	0.0017	3.69e-06	M01299.metabolites	TRUE	reported	jtP0Mx	textfile	2	TRUE	0.00275252	21.5896
rs10033622	T	C	T	C	0.0126	-0.000488665	0.6115	0.6321	FALSE	FALSE	FALSE	4	186503992	0.00775659	44889	0.95	epilepsy, all documented cases || id:ieu-b-8	epilepsy, all documented cases	epilepsy, all documented cases || ||	TRUE	igd	NA	NA	NA	NA	NA	NA	NA	0.0026	1.35e-06	M01299.metabolites	TRUE	reported	jtP0Mx	textfile	2	TRUE	0.00299271	23.4792
rs2891733	T	C	T	C	-0.0109	0.000481479	0.8941	0.9113	FALSE	FALSE	FALSE	2	220136371	0.0126705	44889	0.9699	epilepsy, all documented cases || id:ieu-b-8	epilepsy, all documented cases	epilepsy, all documented cases || ||	TRUE	igd	TRUE	rs2891733	rs3731894	C	T	T	C	0.0024	8.47e-06	M01299.metabolites	TRUE	reported	jtP0Mx	textfile	2	TRUE	0.00262941	20.6215
rs1851740	A	C	A	C	-0.008	-0.00019474	0.185	0.1851	FALSE	FALSE	FALSE	3	77739202	0.00927331	44889	0.9835	epilepsy, all documented cases || id:ieu-b-8	epilepsy, all documented cases	epilepsy, all documented cases || ||	TRUE	igd	NA	NA	NA	NA	NA	NA	NA	0.0017	2.74e-06	M01299.metabolites	TRUE	reported	jtP0Mx	textfile	2	TRUE	0.00282245	22.1397
rs2863979	A	G	A	G	0.0143	-0.0164743	0.7241	0.7101	FALSE	FALSE	FALSE	16	68356187	0.00794324	44889	0.0380697	epilepsy, all documented cases || id:ieu-b-8	epilepsy, all documented cases	epilepsy, all documented cases || ||	TRUE	igd	TRUE	rs2863979	rs7203220	G	A	A	C	0.0017	1.44e-17	M01301.metabolites	TRUE	reported	CVbB9z	textfile	2	TRUE	0.00896263	70.7397
rs1402325	A	G	A	G	-0.008	-0.0213981	0.1437	0.1514	FALSE	FALSE	FALSE	19	44109306	0.0104178	44889	0.04	epilepsy, all documented cases || id:ieu-b-8	epilepsy, all documented cases	epilepsy, all documented cases || ||	TRUE	igd	TRUE	rs1402325	rs11671720	A	G	A	G	0.0018	8.23e-06	M01301.metabolites	TRUE	reported	CVbB9z	textfile	2	TRUE	0.00251832	19.748
rs1573544	T	C	T	C	0.0087	-0.0181947	0.1484	0.152	FALSE	FALSE	FALSE	11	15195648	0.0101307	44889	0.0724303	epilepsy, all documented cases || id:ieu-b-8	epilepsy, all documented cases	epilepsy, all documented cases || ||	TRUE	igd	NA	NA	NA	NA	NA	NA	NA	0.0018	9.64e-07	M01301.metabolites	TRUE	reported	CVbB9z	textfile	2	TRUE	0.00297694	23.3551
rs10917910	A	C	A	C	-0.0086	0.0181174	0.8597	0.8691	FALSE	FALSE	FALSE	1	164065297	0.0109603	44889	0.09834	epilepsy, all documented cases || id:ieu-b-8	epilepsy, all documented cases	epilepsy, all documented cases || ||	TRUE	igd	NA	NA	NA	NA	NA	NA	NA	0.0018	1.65e-06	M01301.metabolites	TRUE	reported	CVbB9z	textfile	2	TRUE	0.00290909	22.8213
rs10850904	T	C	T	C	0.0085	0.0161815	0.127	0.1248	FALSE	FALSE	FALSE	12	118255232	0.0109854	44889	0.1406	epilepsy, all documented cases || id:ieu-b-8	epilepsy, all documented cases	epilepsy, all documented cases || ||	TRUE	igd	NA	NA	NA	NA	NA	NA	NA	0.0018	2.74e-06	M01301.metabolites	TRUE	reported	CVbB9z	textfile	2	TRUE	0.00284203	22.2937
rs1894947	T	C	T	C	0.0083	-0.0128104	0.1801	0.1877	FALSE	FALSE	FALSE	16	56006578	0.00955286	44889	0.18	epilepsy, all documented cases || id:ieu-b-8	epilepsy, all documented cases	epilepsy, all documented cases || ||	TRUE	igd	NA	NA	NA	NA	NA	NA	NA	0.0017	1.85e-06	M01301.metabolites	TRUE	reported	CVbB9z	textfile	2	TRUE	0.00303744	23.8313
rs13339263	A	G	A	G	-0.0081	0.0128655	0.8587	0.8409	FALSE	FALSE	FALSE	16	49001156	0.00993478	44889	0.1953	epilepsy, all documented cases || id:ieu-b-8	epilepsy, all documented cases	epilepsy, all documented cases || ||	TRUE	igd	NA	NA	NA	NA	NA	NA	NA	0.0018	6.52e-06	M01301.metabolites	TRUE	reported	CVbB9z	textfile	2	TRUE	0.00258151	20.2448
rs6587731	T	G	T	G	-0.0093	-0.0122114	0.1626	0.1611	FALSE	FALSE	FALSE	1	153205421	0.00997665	44889	0.2208	epilepsy, all documented cases || id:ieu-b-8	epilepsy, all documented cases	epilepsy, all documented cases || ||	TRUE	igd	TRUE	rs6587731	rs7525704	T	G	T	C	0.0018	1.96e-07	M01301.metabolites	TRUE	reported	CVbB9z	textfile	2	TRUE	0.00340026	26.6876
rs12268257	T	C	T	C	-0.0082	0.0106378	0.1339	0.1394	FALSE	FALSE	FALSE	10	25864681	0.0103986	44889	0.3065	epilepsy, all documented cases || id:ieu-b-8	epilepsy, all documented cases	epilepsy, all documented cases || ||	TRUE	igd	NA	NA	NA	NA	NA	NA	NA	0.0018	5.59e-06	M01301.metabolites	TRUE	reported	CVbB9z	textfile	2	TRUE	0.00264547	20.7478
rs1179979	A	G	A	G	-0.0128	0.0091605	0.9214	0.9052	FALSE	FALSE	FALSE	14	37346974	0.012296	44889	0.4563	epilepsy, all documented cases || id:ieu-b-8	epilepsy, all documented cases	epilepsy, all documented cases || ||	TRUE	igd	NA	NA	NA	NA	NA	NA	NA	0.0026	9.49e-07	M01301.metabolites	TRUE	reported	CVbB9z	textfile	2	TRUE	0.00308817	24.2305
rs11151130	A	G	A	G	0.0085	-0.00614912	0.1379	0.1494	FALSE	FALSE	FALSE	18	73323599	0.0101137	44889	0.5429	epilepsy, all documented cases || id:ieu-b-8	epilepsy, all documented cases	epilepsy, all documented cases || ||	TRUE	igd	NA	NA	NA	NA	NA	NA	NA	0.0018	1.79e-06	M01301.metabolites	TRUE	reported	CVbB9z	textfile	2	TRUE	0.00284203	22.2937
rs7572149	T	C	T	C	0.0088	0.00510443	0.133	0.1347	FALSE	FALSE	FALSE	2	104848853	0.0105682	44889	0.6294	epilepsy, all documented cases || id:ieu-b-8	epilepsy, all documented cases	epilepsy, all documented cases || ||	TRUE	igd	NA	NA	NA	NA	NA	NA	NA	0.0018	1e-06	M01301.metabolites	TRUE	reported	CVbB9z	textfile	2	TRUE	0.00304556	23.8951
rs7583413	T	C	T	C	0.0082	-0.0031105	0.8245	0.808	FALSE	FALSE	FALSE	2	228477310	0.00931289	44889	0.738501	epilepsy, all documented cases || id:ieu-b-8	epilepsy, all documented cases	epilepsy, all documented cases || ||	TRUE	igd	NA	NA	NA	NA	NA	NA	NA	0.0017	2.62e-06	M01301.metabolites	TRUE	reported	CVbB9z	textfile	2	TRUE	0.00296491	23.2605
rs10738383	A	G	A	G	-0.0131	-0.00254162	0.6175	0.6105	FALSE	FALSE	FALSE	9	15016042	0.00765549	44889	0.74	epilepsy, all documented cases || id:ieu-b-8	epilepsy, all documented cases	epilepsy, all documented cases || ||	TRUE	igd	NA	NA	NA	NA	NA	NA	NA	0.0029	7.39e-06	M01301.metabolites	TRUE	reported	CVbB9z	textfile	2	TRUE	0.00260128	20.4003
rs13302218	A	G	A	G	-0.0118	-0.00481143	0.932	0.9373	FALSE	FALSE	FALSE	9	113395472	0.0148501	44889	0.746299	epilepsy, all documented cases || id:ieu-b-8	epilepsy, all documented cases	epilepsy, all documented cases || ||	TRUE	igd	TRUE	rs13302218	rs71501639	G	A	C	T	0.0026	6.8e-06	M01301.metabolites	TRUE	reported	CVbB9z	textfile	2	TRUE	0.00262571	20.5924
rs10095414	A	G	A	G	0.0086	0.0034319	0.8619	0.8605	FALSE	FALSE	FALSE	8	20583511	0.0107583	44889	0.75	epilepsy, all documented cases || id:ieu-b-8	epilepsy, all documented cases	epilepsy, all documented cases || ||	TRUE	igd	TRUE	rs10095414	rs7010567	G	A	C	T	0.0018	2.29e-06	M01301.metabolites	TRUE	reported	CVbB9z	textfile	2	TRUE	0.00290909	22.8213
rs3024536	T	C	T	C	-0.0085	-0.00213151	0.1443	0.1422	FALSE	FALSE	FALSE	16	27352713	0.010552	44889	0.8398	epilepsy, all documented cases || id:ieu-b-8	epilepsy, all documented cases	epilepsy, all documented cases || ||	TRUE	igd	NA	NA	NA	NA	NA	NA	NA	0.0018	1.69e-06	M01301.metabolites	TRUE	reported	CVbB9z	textfile	2	TRUE	0.00284203	22.2937
rs10491431	A	C	A	C	0.0082	0.00088973	0.1435	0.1659	FALSE	FALSE	FALSE	5	35968000	0.00967098	44889	0.9263	epilepsy, all documented cases || id:ieu-b-8	epilepsy, all documented cases	epilepsy, all documented cases || ||	TRUE	igd	NA	NA	NA	NA	NA	NA	NA	0.0018	3.8e-06	M01301.metabolites	TRUE	reported	CVbB9z	textfile	2	TRUE	0.00264547	20.7478
rs11760350	A	G	A	G	-0.0075	0.0344513	0.1238	0.128	FALSE	FALSE	FALSE	7	39272142	0.0107728	44889	0.00138401	epilepsy, all documented cases || id:ieu-b-8	epilepsy, all documented cases	epilepsy, all documented cases || ||	TRUE	igd	NA	NA	NA	NA	NA	NA	NA	0.0017	7.77e-06	M01302.metabolites	TRUE	reported	U4zNak	textfile	2	TRUE	0.00248151	19.4587
rs16839317	T	C	T	C	-0.0078	0.0187199	0.8726	0.8637	FALSE	FALSE	FALSE	3	132218883	0.0105822	44889	0.0769396	epilepsy, all documented cases || id:ieu-b-8	epilepsy, all documented cases	epilepsy, all documented cases || ||	TRUE	igd	NA	NA	NA	NA	NA	NA	NA	0.0017	2.75e-06	M01302.metabolites	TRUE	reported	U4zNak	textfile	2	TRUE	0.00268346	21.0465
rs487946	T	G	T	G	-0.0074	0.0116683	0.8292	0.8159	FALSE	FALSE	FALSE	12	63212116	0.00972358	44889	0.23	epilepsy, all documented cases || id:ieu-b-8	epilepsy, all documented cases	epilepsy, all documented cases || ||	TRUE	igd	NA	NA	NA	NA	NA	NA	NA	0.0016	3.1e-06	M01302.metabolites	TRUE	reported	U4zNak	textfile	2	TRUE	0.00272652	21.3852
rs6071991	T	C	T	C	-0.0075	0.0119729	0.1495	0.1555	FALSE	FALSE	FALSE	20	38889983	0.0101724	44889	0.2393	epilepsy, all documented cases || id:ieu-b-8	epilepsy, all documented cases	epilepsy, all documented cases || ||	TRUE	igd	NA	NA	NA	NA	NA	NA	NA	0.0016	3.81e-06	M01302.metabolites	TRUE	reported	U4zNak	textfile	2	TRUE	0.0028005	21.967
rs9598459	A	G	A	G	0.0079	0.0140096	0.896	0.896	FALSE	FALSE	FALSE	13	63035349	0.0120772	44889	0.246	epilepsy, all documented cases || id:ieu-b-8	epilepsy, all documented cases	epilepsy, all documented cases || ||	TRUE	igd	NA	NA	NA	NA	NA	NA	NA	0.0017	5.17e-06	M01302.metabolites	TRUE	reported	U4zNak	textfile	2	TRUE	0.00275252	21.5896
rs3740996	A	G	A	G	0.0078	-0.00724194	0.1208	0.1206	FALSE	FALSE	FALSE	11	5701281	0.0110564	44889	0.5126	epilepsy, all documented cases || id:ieu-b-8	epilepsy, all documented cases	epilepsy, all documented cases || ||	TRUE	igd	NA	NA	NA	NA	NA	NA	NA	0.0017	4.33e-06	M01302.metabolites	TRUE	reported	U4zNak	textfile	2	TRUE	0.00268346	21.0465
rs11232103	A	C	A	C	0.0085	-0.00683825	0.1151	0.1225	FALSE	FALSE	FALSE	11	80092415	0.0111191	44889	0.538801	epilepsy, all documented cases || id:ieu-b-8	epilepsy, all documented cases	epilepsy, all documented cases || ||	TRUE	igd	NA	NA	NA	NA	NA	NA	NA	0.0017	3.7e-07	M01302.metabolites	TRUE	reported	U4zNak	textfile	2	TRUE	0.00318512	24.9936
rs1742639	A	G	A	G	0.0077	-0.00612162	0.8865	0.8596	FALSE	FALSE	FALSE	14	46562320	0.0104287	44889	0.557	epilepsy, all documented cases || id:ieu-b-8	epilepsy, all documented cases	epilepsy, all documented cases || ||	TRUE	igd	NA	NA	NA	NA	NA	NA	NA	0.0017	7.94e-06	M01302.metabolites	TRUE	reported	U4zNak	textfile	2	TRUE	0.00261528	20.5103
rs10066453	C	G	C	G	0.0165	-0.0104827	0.0387	0.0278	FALSE	TRUE	FALSE	5	91431257	0.0230896	44889	0.649999	epilepsy, all documented cases || id:ieu-b-8	epilepsy, all documented cases	epilepsy, all documented cases || ||	TRUE	igd	TRUE	rs10066453	rs10043188	C	G	A	G	0.0035	1.93e-06	M01302.metabolites	TRUE	reported	U4zNak	textfile	2	TRUE	0.00283251	22.2188
rs9410970	A	C	A	C	-0.0068	-0.0037642	0.2201	0.2154	FALSE	FALSE	FALSE	9	90415220	0.00883615	44889	0.6703	epilepsy, all documented cases || id:ieu-b-8	epilepsy, all documented cases	epilepsy, all documented cases || ||	TRUE	igd	NA	NA	NA	NA	NA	NA	NA	0.0015	5.49e-06	M01302.metabolites	TRUE	reported	U4zNak	textfile	2	TRUE	0.00261979	20.5459
rs885076	A	G	A	G	-0.0074	-0.00403238	0.8716	0.8519	FALSE	FALSE	FALSE	3	130923834	0.0101316	44889	0.690601	epilepsy, all documented cases || id:ieu-b-8	epilepsy, all documented cases	epilepsy, all documented cases || ||	TRUE	igd	NA	NA	NA	NA	NA	NA	NA	0.0017	8.75e-06	M01302.metabolites	TRUE	reported	U4zNak	textfile	2	TRUE	0.00241594	18.9433
rs6766715	A	G	A	G	-0.009	0.00383431	0.128	0.1393	FALSE	FALSE	FALSE	3	172786148	0.0103911	44889	0.7121	epilepsy, all documented cases || id:ieu-b-8	epilepsy, all documented cases	epilepsy, all documented cases || ||	TRUE	igd	NA	NA	NA	NA	NA	NA	NA	0.002	6.8e-06	M01302.metabolites	TRUE	reported	U4zNak	textfile	2	TRUE	0.00258151	20.2448
rs6960830	T	C	T	C	0.0078	-0.00319714	0.8851	0.8797	FALSE	FALSE	FALSE	7	156168606	0.0114593	44889	0.780001	epilepsy, all documented cases || id:ieu-b-8	epilepsy, all documented cases	epilepsy, all documented cases || ||	TRUE	igd	NA	NA	NA	NA	NA	NA	NA	0.0017	4.16e-06	M01302.metabolites	TRUE	reported	U4zNak	textfile	2	TRUE	0.00268346	21.0465
rs2418886	A	G	A	G	0.0223	0.00222501	0.0489	0.0664	FALSE	FALSE	FALSE	1	190149864	0.0144481	44889	0.8774	epilepsy, all documented cases || id:ieu-b-8	epilepsy, all documented cases	epilepsy, all documented cases || ||	TRUE	igd	NA	NA	NA	NA	NA	NA	NA	0.0047	1.63e-06	M01302.metabolites	TRUE	reported	U4zNak	textfile	2	TRUE	0.00286905	22.5062
rs12713120	T	C	T	C	0.0122	-0.019778	0.7564	0.7575	FALSE	FALSE	FALSE	2	50876684	0.00842691	44889	0.01894	epilepsy, all documented cases || id:ieu-b-8	epilepsy, all documented cases	epilepsy, all documented cases || ||	TRUE	igd	NA	NA	NA	NA	NA	NA	NA	0.0027	6.74e-06	M01303.metabolites	TRUE	reported	VTUkre	textfile	2	TRUE	0.00260274	20.4118
rs10166484	T	C	T	C	-0.0121	-0.0156153	0.3157	0.3052	FALSE	FALSE	FALSE	2	189648684	0.0078194	44889	0.0458501	epilepsy, all documented cases || id:ieu-b-8	epilepsy, all documented cases	epilepsy, all documented cases || ||	TRUE	igd	NA	NA	NA	NA	NA	NA	NA	0.0027	5.29e-06	M01303.metabolites	TRUE	reported	VTUkre	textfile	2	TRUE	0.00256036	20.0785
rs10990303	T	C	T	C	-0.0129	0.0109664	0.2309	0.2329	FALSE	FALSE	FALSE	9	98410405	0.00852088	44889	0.198	epilepsy, all documented cases || id:ieu-b-8	epilepsy, all documented cases	epilepsy, all documented cases || ||	TRUE	igd	NA	NA	NA	NA	NA	NA	NA	0.0028	3.94e-06	M01303.metabolites	TRUE	reported	VTUkre	textfile	2	TRUE	0.00270557	21.2203
rs7010256	C	G	C	G	0.1003	0.0386885	0.0158	0.014	FALSE	TRUE	FALSE	8	11019462	0.0322405	44889	0.23	epilepsy, all documented cases || id:ieu-b-8	epilepsy, all documented cases	epilepsy, all documented cases || ||	TRUE	igd	NA	NA	NA	NA	NA	NA	NA	0.0224	7.58e-06	M01303.metabolites	TRUE	reported	VTUkre	textfile	2	TRUE	0.00255603	20.0445
rs2288867	T	C	T	C	-0.0132	0.00874736	0.2334	0.2495	FALSE	FALSE	FALSE	19	19765568	0.00861809	44889	0.31	epilepsy, all documented cases || id:ieu-b-8	epilepsy, all documented cases	epilepsy, all documented cases || ||	TRUE	igd	NA	NA	NA	NA	NA	NA	NA	0.0027	1.02e-06	M01303.metabolites	TRUE	reported	VTUkre	textfile	2	TRUE	0.00304556	23.8951
rs2869990	T	C	T	C	-0.0125	-0.00755511	0.7192	0.7264	FALSE	FALSE	FALSE	4	89991614	0.00808033	44889	0.35	epilepsy, all documented cases || id:ieu-b-8	epilepsy, all documented cases	epilepsy, all documented cases || ||	TRUE	igd	NA	NA	NA	NA	NA	NA	NA	0.0027	2.83e-06	M01303.metabolites	TRUE	reported	VTUkre	textfile	2	TRUE	0.00273197	21.428
rs1939471	A	G	A	G	-0.0123	-0.00713372	0.7209	0.6955	FALSE	FALSE	FALSE	11	95837084	0.00782207	44889	0.3616	epilepsy, all documented cases || id:ieu-b-8	epilepsy, all documented cases	epilepsy, all documented cases || ||	TRUE	igd	NA	NA	NA	NA	NA	NA	NA	0.0027	4.06e-06	M01303.metabolites	TRUE	reported	VTUkre	textfile	2	TRUE	0.00264547	20.7478
rs10899384	A	G	A	G	0.0139	0.00541361	0.3819	0.3786	FALSE	FALSE	FALSE	11	77226842	0.00757148	44889	0.4749	epilepsy, all documented cases || id:ieu-b-8	epilepsy, all documented cases	epilepsy, all documented cases || ||	TRUE	igd	TRUE	rs10899384	rs7109180	A	G	G	A	0.0026	1.27e-07	M01303.metabolites	TRUE	reported	VTUkre	textfile	2	TRUE	0.00363974	28.5741
rs912170	A	G	A	G	-0.0186	0.00704495	0.8773	0.8466	FALSE	FALSE	FALSE	9	656736	0.00999283	44889	0.481	epilepsy, all documented cases || id:ieu-b-8	epilepsy, all documented cases	epilepsy, all documented cases || ||	TRUE	igd	NA	NA	NA	NA	NA	NA	NA	0.0036	2.09e-07	M01303.metabolites	TRUE	reported	VTUkre	textfile	2	TRUE	0.00340026	26.6876
rs2026395	A	T	A	T	-0.0116	0.00418011	0.6013	0.6188	FALSE	TRUE	FALSE	10	7850597	0.00743792	44889	0.574	epilepsy, all documented cases || id:ieu-b-8	epilepsy, all documented cases	epilepsy, all documented cases || ||	TRUE	igd	NA	NA	NA	NA	NA	NA	NA	0.0026	9.82e-06	M01303.metabolites	TRUE	reported	VTUkre	textfile	2	TRUE	0.00253768	19.9002
rs690191	T	C	T	C	-0.0121	-0.00382937	0.7821	0.7871	FALSE	FALSE	FALSE	18	74078079	0.00890551	44889	0.6669	epilepsy, all documented cases || id:ieu-b-8	epilepsy, all documented cases	epilepsy, all documented cases || ||	TRUE	igd	NA	NA	NA	NA	NA	NA	NA	0.0027	9.23e-06	M01303.metabolites	TRUE	reported	VTUkre	textfile	2	TRUE	0.00256036	20.0785
rs26724	A	G	A	G	0.014	0.00297042	0.3507	0.3472	FALSE	FALSE	FALSE	5	106944273	0.00759697	44889	0.6957	epilepsy, all documented cases || id:ieu-b-8	epilepsy, all documented cases	epilepsy, all documented cases || ||	TRUE	igd	NA	NA	NA	NA	NA	NA	NA	0.0026	1.26e-07	M01303.metabolites	TRUE	reported	VTUkre	textfile	2	TRUE	0.00369211	28.9867
rs603424	A	G	A	G	0.0151	-0.0326509	0.1836	0.1851	FALSE	FALSE	FALSE	10	102075479	0.00931819	44889	0.000458796	epilepsy, all documented cases || id:ieu-b-8	epilepsy, all documented cases	epilepsy, all documented cases || ||	TRUE	igd	NA	NA	NA	NA	NA	NA	NA	0.0024	2.46e-10	M01336.metabolites	TRUE	reported	J3DPnR	textfile	2	TRUE	0.00503397	39.575
rs12353451	A	G	A	G	-0.0229	0.054608	0.0373	0.042	FALSE	FALSE	FALSE	9	138061056	0.0188694	44889	0.00379997	epilepsy, all documented cases || id:ieu-b-8	epilepsy, all documented cases	epilepsy, all documented cases || ||	TRUE	igd	NA	NA	NA	NA	NA	NA	NA	0.0049	3.12e-06	M01336.metabolites	TRUE	reported	J3DPnR	textfile	2	TRUE	0.00278381	21.8357
rs2190223	A	G	A	G	0.0076	0.0165155	0.5733	0.5881	FALSE	FALSE	FALSE	7	70689665	0.00752758	44889	0.0282501	epilepsy, all documented cases || id:ieu-b-8	epilepsy, all documented cases	epilepsy, all documented cases || ||	TRUE	igd	NA	NA	NA	NA	NA	NA	NA	0.0017	7.69e-06	M01336.metabolites	TRUE	reported	J3DPnR	textfile	2	TRUE	0.00254796	19.9811
rs9809122	A	G	A	G	-0.008	-0.0147202	0.5296	0.5112	FALSE	FALSE	FALSE	3	70084253	0.00725491	44889	0.0424102	epilepsy, all documented cases || id:ieu-b-8	epilepsy, all documented cases	epilepsy, all documented cases || ||	TRUE	igd	NA	NA	NA	NA	NA	NA	NA	0.0017	2.45e-06	M01336.metabolites	TRUE	reported	J3DPnR	textfile	2	TRUE	0.00282245	22.1397
rs7565567	A	C	A	C	-0.042	-0.0505943	0.982	0.9781	FALSE	FALSE	FALSE	2	11711863	0.0259325	44889	0.051	epilepsy, all documented cases || id:ieu-b-8	epilepsy, all documented cases	epilepsy, all documented cases || ||	TRUE	igd	TRUE	rs7565567	rs149407229	C	A	A	G	0.009	3.06e-06	M01336.metabolites	TRUE	reported	J3DPnR	textfile	2	TRUE	0.00277573	21.7722
rs10199787	T	C	T	C	0.0077	0.0119604	0.6173	0.5948	FALSE	FALSE	FALSE	2	11092613	0.00734216	44889	0.1033	epilepsy, all documented cases || id:ieu-b-8	epilepsy, all documented cases	epilepsy, all documented cases || ||	TRUE	igd	NA	NA	NA	NA	NA	NA	NA	0.0017	6.2e-06	M01336.metabolites	TRUE	reported	J3DPnR	textfile	2	TRUE	0.00261528	20.5103
rs1466228	T	C	T	C	-0.0234	0.0238861	0.035	0.0396	FALSE	FALSE	FALSE	4	32428311	0.0184734	44889	0.1962	epilepsy, all documented cases || id:ieu-b-8	epilepsy, all documented cases	epilepsy, all documented cases || ||	TRUE	igd	NA	NA	NA	NA	NA	NA	NA	0.0051	4.19e-06	M01336.metabolites	TRUE	reported	J3DPnR	textfile	2	TRUE	0.00268346	21.0465
rs13355979	A	G	A	G	-0.0078	0.00889711	0.5663	0.5511	FALSE	FALSE	FALSE	5	32984015	0.00743905	44889	0.2317	epilepsy, all documented cases || id:ieu-b-8	epilepsy, all documented cases	epilepsy, all documented cases || ||	TRUE	igd	NA	NA	NA	NA	NA	NA	NA	0.0017	3.94e-06	M01336.metabolites	TRUE	reported	J3DPnR	textfile	2	TRUE	0.00268346	21.0465
rs802993	A	G	A	G	-0.0278	0.0172707	0.0685	0.0658	FALSE	FALSE	FALSE	14	52674877	0.014686	44889	0.2395	epilepsy, all documented cases || id:ieu-b-8	epilepsy, all documented cases	epilepsy, all documented cases || ||	TRUE	igd	NA	NA	NA	NA	NA	NA	NA	0.0063	9.11e-06	M01336.metabolites	TRUE	reported	J3DPnR	textfile	2	TRUE	0.00248256	19.4669
rs7661524	C	G	C	G	0.009	0.00868014	0.5784	0.5726	FALSE	TRUE	TRUE	4	58000230	0.00754795	44889	0.25	epilepsy, all documented cases || id:ieu-b-8	epilepsy, all documented cases	epilepsy, all documented cases || ||	TRUE	igd	NA	NA	NA	NA	NA	NA	NA	0.0017	1.26e-07	M01336.metabolites	TRUE	reported	J3DPnR	textfile	2	FALSE	0.00356948	28.0205
rs10112003	A	G	A	G	0.0158	0.0119655	0.0782	0.0789	FALSE	FALSE	FALSE	8	34360493	0.0136593	44889	0.3808	epilepsy, all documented cases || id:ieu-b-8	epilepsy, all documented cases	epilepsy, all documented cases || ||	TRUE	igd	NA	NA	NA	NA	NA	NA	NA	0.0033	1.73e-06	M01336.metabolites	TRUE	reported	J3DPnR	textfile	2	TRUE	0.00292137	22.9179
rs1348656	T	C	T	C	-0.0117	-0.00728426	0.798	0.8028	FALSE	FALSE	FALSE	3	144933520	0.00912814	44889	0.425	epilepsy, all documented cases || id:ieu-b-8	epilepsy, all documented cases	epilepsy, all documented cases || ||	TRUE	igd	NA	NA	NA	NA	NA	NA	NA	0.0024	9.07e-07	M01336.metabolites	TRUE	reported	J3DPnR	textfile	2	TRUE	0.00302833	23.7595
rs11940037	T	C	T	C	0.0121	0.00723896	0.8408	0.8346	FALSE	FALSE	FALSE	4	58835528	0.00967775	44889	0.4544	epilepsy, all documented cases || id:ieu-b-8	epilepsy, all documented cases	epilepsy, all documented cases || ||	TRUE	igd	NA	NA	NA	NA	NA	NA	NA	0.0025	1.24e-06	M01336.metabolites	TRUE	reported	J3DPnR	textfile	2	TRUE	0.00298513	23.4196
rs11133892	A	G	A	G	0.0089	-0.00531999	0.4427	0.4514	FALSE	FALSE	FALSE	5	17255026	0.00723809	44889	0.4624	epilepsy, all documented cases || id:ieu-b-8	epilepsy, all documented cases	epilepsy, all documented cases || ||	TRUE	igd	NA	NA	NA	NA	NA	NA	NA	0.0017	1.56e-07	M01336.metabolites	TRUE	reported	J3DPnR	textfile	2	TRUE	0.00349088	27.4013
rs942888	A	G	A	G	-0.0076	0.00490425	0.4776	0.4999	FALSE	FALSE	FALSE	13	46135229	0.00726555	44889	0.5	epilepsy, all documented cases || id:ieu-b-8	epilepsy, all documented cases	epilepsy, all documented cases || ||	TRUE	igd	NA	NA	NA	NA	NA	NA	NA	0.0017	6.29e-06	M01336.metabolites	TRUE	reported	J3DPnR	textfile	2	TRUE	0.00254796	19.9811
rs4957697	A	G	A	G	-0.0081	-0.00395444	0.4208	0.4389	FALSE	FALSE	FALSE	5	106564497	0.00726919	44889	0.5861	epilepsy, all documented cases || id:ieu-b-8	epilepsy, all documented cases	epilepsy, all documented cases || ||	TRUE	igd	NA	NA	NA	NA	NA	NA	NA	0.0017	1.73e-06	M01336.metabolites	TRUE	reported	J3DPnR	textfile	2	TRUE	0.00289324	22.6966
rs12200468	A	G	A	G	0.0111	0.00512012	0.8245	0.8214	FALSE	FALSE	FALSE	6	73351870	0.00966061	44889	0.596	epilepsy, all documented cases || id:ieu-b-8	epilepsy, all documented cases	epilepsy, all documented cases || ||	TRUE	igd	NA	NA	NA	NA	NA	NA	NA	0.0025	6.85e-06	M01336.metabolites	TRUE	reported	J3DPnR	textfile	2	TRUE	0.0025133	19.7086
rs2931383	T	G	T	G	0.0078	0.00332123	0.5816	0.5989	FALSE	FALSE	FALSE	3	19939707	0.00734785	44889	0.651499	epilepsy, all documented cases || id:ieu-b-8	epilepsy, all documented cases	epilepsy, all documented cases || ||	TRUE	igd	NA	NA	NA	NA	NA	NA	NA	0.0017	4.68e-06	M01336.metabolites	TRUE	reported	J3DPnR	textfile	2	TRUE	0.00268346	21.0465
rs4408	A	G	A	G	0.0107	-0.00412163	0.1844	0.2036	FALSE	FALSE	FALSE	22	48765011	0.00936735	44889	0.66	epilepsy, all documented cases || id:ieu-b-8	epilepsy, all documented cases	epilepsy, all documented cases || ||	TRUE	igd	NA	NA	NA	NA	NA	NA	NA	0.0024	9.96e-06	M01336.metabolites	TRUE	reported	J3DPnR	textfile	2	TRUE	0.00253404	19.8717
rs4420815	A	G	A	G	-0.015	0.00351356	0.143	0.1568	FALSE	FALSE	FALSE	3	33794769	0.00989736	44889	0.7228	epilepsy, all documented cases || id:ieu-b-8	epilepsy, all documented cases	epilepsy, all documented cases || ||	TRUE	igd	NA	NA	NA	NA	NA	NA	NA	0.003	5.73e-07	M01336.metabolites	TRUE	reported	J3DPnR	textfile	2	TRUE	0.00318512	24.9936
rs577266	A	C	A	C	-0.009	0.00203208	0.637	0.6456	FALSE	FALSE	FALSE	9	29640242	0.00752622	44889	0.787399	epilepsy, all documented cases || id:ieu-b-8	epilepsy, all documented cases	epilepsy, all documented cases || ||	TRUE	igd	NA	NA	NA	NA	NA	NA	NA	0.002	6.8e-06	M01336.metabolites	TRUE	reported	J3DPnR	textfile	2	TRUE	0.00258151	20.2448
rs11222474	T	G	T	G	-0.0082	0.00183772	0.6036	0.6137	FALSE	FALSE	FALSE	11	130987730	0.00765717	44889	0.81	epilepsy, all documented cases || id:ieu-b-8	epilepsy, all documented cases	epilepsy, all documented cases || ||	TRUE	igd	NA	NA	NA	NA	NA	NA	NA	0.0017	1.42e-06	M01336.metabolites	TRUE	reported	J3DPnR	textfile	2	TRUE	0.00296491	23.2605
rs11193635	T	C	T	C	0.0087	-0.00189792	0.6724	0.6918	FALSE	FALSE	FALSE	10	109468251	0.00797445	44889	0.8116	epilepsy, all documented cases || id:ieu-b-8	epilepsy, all documented cases	epilepsy, all documented cases || ||	TRUE	igd	NA	NA	NA	NA	NA	NA	NA	0.0018	7.34e-07	M01336.metabolites	TRUE	reported	J3DPnR	textfile	2	TRUE	0.00297694	23.3551
rs12931268	T	C	T	C	-0.0087	3.03e-05	0.6329	0.6406	FALSE	FALSE	FALSE	16	49804502	0.00757908	44889	0.9972	epilepsy, all documented cases || id:ieu-b-8	epilepsy, all documented cases	epilepsy, all documented cases || ||	TRUE	igd	NA	NA	NA	NA	NA	NA	NA	0.0017	2.91e-07	M01336.metabolites	TRUE	reported	J3DPnR	textfile	2	TRUE	0.00333627	26.1836
rs603424	A	G	A	G	0.0182	-0.0326509	0.1833	0.1851	FALSE	FALSE	FALSE	10	102075479	0.00931819	44889	0.000458796	epilepsy, all documented cases || id:ieu-b-8	epilepsy, all documented cases	epilepsy, all documented cases || ||	TRUE	igd	NA	NA	NA	NA	NA	NA	NA	0.0032	2.23e-08	M01356.metabolites	TRUE	reported	6KBxtl	textfile	2	TRUE	0.00411739	32.3394
rs17066836	C	G	C	G	-0.0707	0.0480497	0.0202	0.0182	FALSE	TRUE	FALSE	18	58034591	0.0284318	44889	0.0909997	epilepsy, all documented cases || id:ieu-b-8	epilepsy, all documented cases	epilepsy, all documented cases || ||	TRUE	igd	NA	NA	NA	NA	NA	NA	NA	0.0157	6.24e-06	M01356.metabolites	TRUE	reported	6KBxtl	textfile	2	TRUE	0.00258516	20.2735
rs9543361	T	C	T	C	-0.0514	-0.0249071	0.0422	0.0438	FALSE	FALSE	FALSE	13	73976863	0.0181539	44889	0.17	epilepsy, all documented cases || id:ieu-b-8	epilepsy, all documented cases	epilepsy, all documented cases || ||	TRUE	igd	NA	NA	NA	NA	NA	NA	NA	0.011	3.18e-06	M01356.metabolites	TRUE	reported	6KBxtl	textfile	2	TRUE	0.00278293	21.8288
rs9291034	T	C	T	C	-0.0117	0.00665208	0.4068	0.4085	FALSE	FALSE	FALSE	3	192632492	0.00736664	44889	0.3668	epilepsy, all documented cases || id:ieu-b-8	epilepsy, all documented cases	epilepsy, all documented cases || ||	TRUE	igd	NA	NA	NA	NA	NA	NA	NA	0.0026	5.42e-06	M01356.metabolites	TRUE	reported	6KBxtl	textfile	2	TRUE	0.00258151	20.2448
rs11780703	T	C	T	C	-0.0127	-0.00732988	0.7557	0.7585	FALSE	FALSE	FALSE	8	139674108	0.00856294	44889	0.3921	epilepsy, all documented cases || id:ieu-b-8	epilepsy, all documented cases	epilepsy, all documented cases || ||	TRUE	igd	NA	NA	NA	NA	NA	NA	NA	0.0026	9.89e-07	M01356.metabolites	TRUE	reported	6KBxtl	textfile	2	TRUE	0.00304025	23.8534
rs1801838	T	C	T	C	-0.0469	0.00869258	0.9655	0.8955	FALSE	FALSE	FALSE	4	76577203	0.0117786	44889	0.4602	epilepsy, all documented cases || id:ieu-b-8	epilepsy, all documented cases	epilepsy, all documented cases || ||	TRUE	igd	TRUE	rs1801838	rs60332325	C	T	T	A	0.0105	8.51e-06	M01356.metabolites	TRUE	reported	6KBxtl	textfile	2	TRUE	0.0025435	19.946
rs6486528	C	G	C	G	0.0228	-0.007025	0.9236	0.9027	FALSE	TRUE	FALSE	12	130689914	0.0121962	44889	0.5648	epilepsy, all documented cases || id:ieu-b-8	epilepsy, all documented cases	epilepsy, all documented cases || ||	TRUE	igd	NA	NA	NA	NA	NA	NA	NA	0.0049	3.3e-06	M01356.metabolites	TRUE	reported	6KBxtl	textfile	2	TRUE	0.00275961	21.6454
rs17081305	T	C	T	C	0.031	-0.0100457	0.9657	0.9629	FALSE	FALSE	FALSE	4	32355457	0.0196974	44889	0.61	epilepsy, all documented cases || id:ieu-b-8	epilepsy, all documented cases	epilepsy, all documented cases || ||	TRUE	igd	NA	NA	NA	NA	NA	NA	NA	0.0067	4.07e-06	M01356.metabolites	TRUE	reported	6KBxtl	textfile	2	TRUE	0.00272872	21.4024
rs11118895	T	C	T	C	0.0202	0.0034562	0.4675	0.4332	FALSE	FALSE	FALSE	1	222093006	0.00733801	44889	0.6375	epilepsy, all documented cases || id:ieu-b-8	epilepsy, all documented cases	epilepsy, all documented cases || ||	TRUE	igd	NA	NA	NA	NA	NA	NA	NA	0.0045	7.16e-06	M01356.metabolites	TRUE	reported	6KBxtl	textfile	2	TRUE	0.00256881	20.145
rs10156335	A	G	A	G	-0.0153	-0.00406738	0.8473	0.8389	FALSE	FALSE	FALSE	8	95643315	0.0101939	44889	0.69	epilepsy, all documented cases || id:ieu-b-8	epilepsy, all documented cases	epilepsy, all documented cases || ||	TRUE	igd	NA	NA	NA	NA	NA	NA	NA	0.0034	7.17e-06	M01356.metabolites	TRUE	reported	6KBxtl	textfile	2	TRUE	0.00258151	20.2448
rs4472784	T	C	T	C	-0.0118	0.00255512	0.3048	0.3025	FALSE	FALSE	FALSE	1	173414992	0.00798476	44889	0.749	epilepsy, all documented cases || id:ieu-b-8	epilepsy, all documented cases	epilepsy, all documented cases || ||	TRUE	igd	TRUE	rs4472784	rs4405161	T	C	G	A	0.0026	4.78e-06	M01356.metabolites	TRUE	reported	6KBxtl	textfile	2	TRUE	0.00262571	20.5924
rs11824733	T	C	T	C	0.072	0.00161019	0.0212	0.0244	FALSE	FALSE	FALSE	11	23569779	0.0243968	44889	0.947	epilepsy, all documented cases || id:ieu-b-8	epilepsy, all documented cases	epilepsy, all documented cases || ||	TRUE	igd	NA	NA	NA	NA	NA	NA	NA	0.0161	7.64e-06	M01356.metabolites	TRUE	reported	6KBxtl	textfile	2	TRUE	0.00254962	19.9941
rs603424	A	G	A	G	0.0225	-0.0326509	0.1835	0.1851	FALSE	FALSE	FALSE	10	102075479	0.00931819	44889	0.000458796	epilepsy, all documented cases || id:ieu-b-8	epilepsy, all documented cases	epilepsy, all documented cases || ||	TRUE	igd	NA	NA	NA	NA	NA	NA	NA	0.0024	6.06e-21	M01358.metabolites	TRUE	reported	1Ug7Jj	textfile	2	TRUE	0.0111087	87.8682
rs12353451	A	G	A	G	-0.0223	0.054608	0.0373	0.042	FALSE	FALSE	FALSE	9	138061056	0.0188694	44889	0.00379997	epilepsy, all documented cases || id:ieu-b-8	epilepsy, all documented cases	epilepsy, all documented cases || ||	TRUE	igd	NA	NA	NA	NA	NA	NA	NA	0.0049	6.06e-06	M01358.metabolites	TRUE	reported	1Ug7Jj	textfile	2	TRUE	0.00264022	20.7065
rs9809122	A	G	A	G	-0.0087	-0.0147202	0.5295	0.5112	FALSE	FALSE	FALSE	3	70084253	0.00725491	44889	0.0424102	epilepsy, all documented cases || id:ieu-b-8	epilepsy, all documented cases	epilepsy, all documented cases || ||	TRUE	igd	NA	NA	NA	NA	NA	NA	NA	0.0017	3.92e-07	M01358.metabolites	TRUE	reported	1Ug7Jj	textfile	2	TRUE	0.00333627	26.1836
rs3863373	A	C	A	C	-0.008	-0.0152854	0.3335	0.3374	FALSE	FALSE	FALSE	12	71288396	0.00761224	44889	0.0446797	epilepsy, all documented cases || id:ieu-b-8	epilepsy, all documented cases	epilepsy, all documented cases || ||	TRUE	igd	NA	NA	NA	NA	NA	NA	NA	0.0017	4.21e-06	M01358.metabolites	TRUE	reported	1Ug7Jj	textfile	2	TRUE	0.00282245	22.1397
rs1075227	T	C	T	C	0.009	0.0116121	0.552	0.5545	FALSE	FALSE	FALSE	4	18512526	0.007244	44889	0.1089	epilepsy, all documented cases || id:ieu-b-8	epilepsy, all documented cases	epilepsy, all documented cases || ||	TRUE	igd	NA	NA	NA	NA	NA	NA	NA	0.002	6.8e-06	M01358.metabolites	TRUE	reported	1Ug7Jj	textfile	2	TRUE	0.00258151	20.2448
rs10160169	A	G	A	G	0.0084	0.0112585	0.6329	0.6238	FALSE	FALSE	FALSE	10	91856824	0.00760197	44889	0.1386	epilepsy, all documented cases || id:ieu-b-8	epilepsy, all documented cases	epilepsy, all documented cases || ||	TRUE	igd	NA	NA	NA	NA	NA	NA	NA	0.0018	3.78e-06	M01358.metabolites	TRUE	reported	1Ug7Jj	textfile	2	TRUE	0.00277573	21.7722
rs7996008	A	G	A	G	0.0079	0.0111623	0.2935	0.3173	FALSE	FALSE	FALSE	13	58365712	0.00774086	44889	0.1492	epilepsy, all documented cases || id:ieu-b-8	epilepsy, all documented cases	epilepsy, all documented cases || ||	TRUE	igd	NA	NA	NA	NA	NA	NA	NA	0.0017	5.69e-06	M01358.metabolites	TRUE	reported	1Ug7Jj	textfile	2	TRUE	0.00275252	21.5896
rs6883481	T	C	T	C	0.0077	0.0106082	0.4737	0.4771	FALSE	FALSE	FALSE	5	166132929	0.0075503	44889	0.16	epilepsy, all documented cases || id:ieu-b-8	epilepsy, all documented cases	epilepsy, all documented cases || ||	TRUE	igd	NA	NA	NA	NA	NA	NA	NA	0.0017	6.17e-06	M01358.metabolites	TRUE	reported	1Ug7Jj	textfile	2	TRUE	0.00261528	20.5103
rs216283	A	C	A	C	0.008	0.00986529	0.4171	0.4115	FALSE	FALSE	FALSE	19	3007698	0.00732934	44889	0.1782	epilepsy, all documented cases || id:ieu-b-8	epilepsy, all documented cases	epilepsy, all documented cases || ||	TRUE	igd	NA	NA	NA	NA	NA	NA	NA	0.0017	2.63e-06	M01358.metabolites	TRUE	reported	1Ug7Jj	textfile	2	TRUE	0.00282245	22.1397
rs1662999	T	C	T	C	0.0079	0.0101124	0.6325	0.6227	FALSE	FALSE	FALSE	2	26886802	0.00771351	44889	0.19	epilepsy, all documented cases || id:ieu-b-8	epilepsy, all documented cases	epilepsy, all documented cases || ||	TRUE	igd	NA	NA	NA	NA	NA	NA	NA	0.0017	4.21e-06	M01358.metabolites	TRUE	reported	1Ug7Jj	textfile	2	TRUE	0.00275252	21.5896
rs7681360	A	G	A	G	0.0078	0.0088567	0.5825	0.5617	FALSE	FALSE	FALSE	4	57973165	0.00727151	44889	0.2232	epilepsy, all documented cases || id:ieu-b-8	epilepsy, all documented cases	epilepsy, all documented cases || ||	TRUE	igd	NA	NA	NA	NA	NA	NA	NA	0.0017	4.19e-06	M01358.metabolites	TRUE	reported	1Ug7Jj	textfile	2	TRUE	0.00268346	21.0465
rs13355979	A	G	A	G	-0.0076	0.00889711	0.5665	0.5511	FALSE	FALSE	FALSE	5	32984015	0.00743905	44889	0.2317	epilepsy, all documented cases || id:ieu-b-8	epilepsy, all documented cases	epilepsy, all documented cases || ||	TRUE	igd	NA	NA	NA	NA	NA	NA	NA	0.0017	6.23e-06	M01358.metabolites	TRUE	reported	1Ug7Jj	textfile	2	TRUE	0.00254796	19.9811
rs6733405	A	G	A	G	-0.0082	0.00815739	0.3867	0.4074	FALSE	FALSE	FALSE	2	22973119	0.00732261	44889	0.2653	epilepsy, all documented cases || id:ieu-b-8	epilepsy, all documented cases	epilepsy, all documented cases || ||	TRUE	igd	NA	NA	NA	NA	NA	NA	NA	0.0017	2.42e-06	M01358.metabolites	TRUE	reported	1Ug7Jj	textfile	2	TRUE	0.00296491	23.2605
rs2115366	T	C	T	C	-0.0079	-0.0075511	0.4418	0.43	FALSE	FALSE	FALSE	2	8464031	0.0072887	44889	0.3003	epilepsy, all documented cases || id:ieu-b-8	epilepsy, all documented cases	epilepsy, all documented cases || ||	TRUE	igd	NA	NA	NA	NA	NA	NA	NA	0.0017	3.93e-06	M01358.metabolites	TRUE	reported	1Ug7Jj	textfile	2	TRUE	0.00275252	21.5896
rs10757839	T	C	T	C	0.0079	-0.00770211	0.6521	0.6665	FALSE	FALSE	FALSE	9	2954622	0.00762585	44889	0.3127	epilepsy, all documented cases || id:ieu-b-8	epilepsy, all documented cases	epilepsy, all documented cases || ||	TRUE	igd	TRUE	rs10757839	rs3913468	C	T	G	T	0.0017	4.74e-06	M01358.metabolites	TRUE	reported	1Ug7Jj	textfile	2	TRUE	0.00275252	21.5896
rs2280248	A	G	A	G	-0.0077	-0.00736753	0.4808	0.4678	FALSE	FALSE	FALSE	15	42433802	0.00732359	44889	0.3143	epilepsy, all documented cases || id:ieu-b-8	epilepsy, all documented cases	epilepsy, all documented cases || ||	TRUE	igd	NA	NA	NA	NA	NA	NA	NA	0.0017	5.55e-06	M01358.metabolites	TRUE	reported	1Ug7Jj	textfile	2	TRUE	0.00261528	20.5103
rs10021069	T	C	T	C	0.0238	-0.0193831	0.9663	0.965	FALSE	FALSE	FALSE	4	32355847	0.0203177	44889	0.34	epilepsy, all documented cases || id:ieu-b-8	epilepsy, all documented cases	epilepsy, all documented cases || ||	TRUE	igd	NA	NA	NA	NA	NA	NA	NA	0.005	1.81e-06	M01358.metabolites	TRUE	reported	1Ug7Jj	textfile	2	TRUE	0.00288755	22.6518
rs4961155	C	G	C	G	0.0077	-0.00664329	0.4226	0.432	FALSE	TRUE	TRUE	8	90678263	0.00732446	44889	0.3646	epilepsy, all documented cases || id:ieu-b-8	epilepsy, all documented cases	epilepsy, all documented cases || ||	TRUE	igd	NA	NA	NA	NA	NA	NA	NA	0.0017	6.07e-06	M01358.metabolites	TRUE	reported	1Ug7Jj	textfile	2	FALSE	0.00261528	20.5103
rs1502593	A	G	A	G	0.0081	-0.0063171	0.3909	0.3844	FALSE	FALSE	FALSE	10	102109202	0.00742314	44889	0.3945	epilepsy, all documented cases || id:ieu-b-8	epilepsy, all documented cases	epilepsy, all documented cases || ||	TRUE	igd	NA	NA	NA	NA	NA	NA	NA	0.0017	2.5e-06	M01358.metabolites	TRUE	reported	1Ug7Jj	textfile	2	TRUE	0.00289324	22.6966
rs1348656	T	C	T	C	-0.0137	-0.00728426	0.798	0.8028	FALSE	FALSE	FALSE	3	144933520	0.00912814	44889	0.425	epilepsy, all documented cases || id:ieu-b-8	epilepsy, all documented cases	epilepsy, all documented cases || ||	TRUE	igd	NA	NA	NA	NA	NA	NA	NA	0.0024	1.17e-08	M01358.metabolites	TRUE	reported	1Ug7Jj	textfile	2	TRUE	0.00414749	32.5767
rs10853932	T	C	T	C	0.008	-0.00591125	0.345	0.3772	FALSE	FALSE	FALSE	19	34324709	0.00750159	44889	0.4306	epilepsy, all documented cases || id:ieu-b-8	epilepsy, all documented cases	epilepsy, all documented cases || ||	TRUE	igd	NA	NA	NA	NA	NA	NA	NA	0.0018	5.45e-06	M01358.metabolites	TRUE	reported	1Ug7Jj	textfile	2	TRUE	0.00251832	19.748
rs11940037	T	C	T	C	0.0125	0.00723896	0.8408	0.8346	FALSE	FALSE	FALSE	4	58835528	0.00967775	44889	0.4544	epilepsy, all documented cases || id:ieu-b-8	epilepsy, all documented cases	epilepsy, all documented cases || ||	TRUE	igd	NA	NA	NA	NA	NA	NA	NA	0.0025	7.01e-07	M01358.metabolites	TRUE	reported	1Ug7Jj	textfile	2	TRUE	0.00318512	24.9936
rs2489020	T	C	T	C	-0.0081	-0.00502384	0.5262	0.5178	FALSE	FALSE	FALSE	10	102385066	0.00736633	44889	0.4952	epilepsy, all documented cases || id:ieu-b-8	epilepsy, all documented cases	epilepsy, all documented cases || ||	TRUE	igd	NA	NA	NA	NA	NA	NA	NA	0.0017	2.3e-06	M01358.metabolites	TRUE	reported	1Ug7Jj	textfile	2	TRUE	0.00289324	22.6966
rs2100884	T	C	T	C	-0.0084	0.00452801	0.4375	0.4637	FALSE	FALSE	FALSE	11	6159019	0.00735067	44889	0.5378	epilepsy, all documented cases || id:ieu-b-8	epilepsy, all documented cases	epilepsy, all documented cases || ||	TRUE	igd	NA	NA	NA	NA	NA	NA	NA	0.0017	8.6e-07	M01358.metabolites	TRUE	reported	1Ug7Jj	textfile	2	TRUE	0.00311085	24.409
rs4710948	A	G	A	G	-0.0085	-0.0044824	0.3382	0.3468	FALSE	FALSE	FALSE	6	10305925	0.00776846	44889	0.5642	epilepsy, all documented cases || id:ieu-b-8	epilepsy, all documented cases	epilepsy, all documented cases || ||	TRUE	igd	NA	NA	NA	NA	NA	NA	NA	0.0017	6.94e-07	M01358.metabolites	TRUE	reported	1Ug7Jj	textfile	2	TRUE	0.00318512	24.9936
rs10152773	T	C	T	C	-0.0224	0.00931905	0.0425	0.0461	FALSE	FALSE	FALSE	15	80674262	0.0173217	44889	0.590799	epilepsy, all documented cases || id:ieu-b-8	epilepsy, all documented cases	epilepsy, all documented cases || ||	TRUE	igd	NA	NA	NA	NA	NA	NA	NA	0.0049	4.73e-06	M01358.metabolites	TRUE	reported	1Ug7Jj	textfile	2	TRUE	0.00266389	20.8926
rs7583745	T	C	T	C	-0.0262	0.00602865	0.8839	0.907	FALSE	FALSE	FALSE	2	79538898	0.0126919	44889	0.6349	epilepsy, all documented cases || id:ieu-b-8	epilepsy, all documented cases	epilepsy, all documented cases || ||	TRUE	igd	NA	NA	NA	NA	NA	NA	NA	0.0055	1.49e-06	M01358.metabolites	TRUE	reported	1Ug7Jj	textfile	2	TRUE	0.00289195	22.6864
rs2929381	C	G	C	G	0.008	0.00322005	0.5722	0.599	FALSE	TRUE	TRUE	3	19938988	0.00735171	44889	0.661601	epilepsy, all documented cases || id:ieu-b-8	epilepsy, all documented cases	epilepsy, all documented cases || ||	TRUE	igd	NA	NA	NA	NA	NA	NA	NA	0.0017	2.95e-06	M01358.metabolites	TRUE	reported	1Ug7Jj	textfile	2	FALSE	0.00282245	22.1397
rs1426441	A	G	A	G	0.0113	-0.00364794	0.1423	0.161	FALSE	FALSE	FALSE	12	114050965	0.0101898	44889	0.719999	epilepsy, all documented cases || id:ieu-b-8	epilepsy, all documented cases	epilepsy, all documented cases || ||	TRUE	igd	NA	NA	NA	NA	NA	NA	NA	0.0025	4.87e-06	M01358.metabolites	TRUE	reported	1Ug7Jj	textfile	2	TRUE	0.00260445	20.4252
rs4420815	A	G	A	G	-0.014	0.00351356	0.143	0.1568	FALSE	FALSE	FALSE	3	33794769	0.00989736	44889	0.7228	epilepsy, all documented cases || id:ieu-b-8	epilepsy, all documented cases	epilepsy, all documented cases || ||	TRUE	igd	NA	NA	NA	NA	NA	NA	NA	0.003	3.06e-06	M01358.metabolites	TRUE	reported	1Ug7Jj	textfile	2	TRUE	0.00277573	21.7722
rs6453594	A	G	A	G	-0.0108	-0.0019555	0.2196	0.2305	FALSE	FALSE	FALSE	6	73335690	0.00880855	44889	0.8246	epilepsy, all documented cases || id:ieu-b-8	epilepsy, all documented cases	epilepsy, all documented cases || ||	TRUE	igd	NA	NA	NA	NA	NA	NA	NA	0.0024	7.01e-06	M01358.metabolites	TRUE	reported	1Ug7Jj	textfile	2	TRUE	0.00258151	20.2448
rs9568232	T	C	T	C	0.0126	0.00282782	0.1152	0.0772	FALSE	FALSE	FALSE	13	50089844	0.0135302	44889	0.8343	epilepsy, all documented cases || id:ieu-b-8	epilepsy, all documented cases	epilepsy, all documented cases || ||	TRUE	igd	NA	NA	NA	NA	NA	NA	NA	0.0028	5.06e-06	M01358.metabolites	TRUE	reported	1Ug7Jj	textfile	2	TRUE	0.00258151	20.2448
rs1922419	A	G	A	G	-0.0182	-0.00184352	0.7807	0.7718	FALSE	FALSE	FALSE	7	132919013	0.00882068	44889	0.8347	epilepsy, all documented cases || id:ieu-b-8	epilepsy, all documented cases	epilepsy, all documented cases || ||	TRUE	igd	NA	NA	NA	NA	NA	NA	NA	0.0039	3.37e-06	M01358.metabolites	TRUE	reported	1Ug7Jj	textfile	2	TRUE	0.00277573	21.7722
rs1477025	T	C	T	C	0.0087	-0.000959243	0.6547	0.6384	FALSE	FALSE	FALSE	16	49811433	0.00749409	44889	0.8978	epilepsy, all documented cases || id:ieu-b-8	epilepsy, all documented cases	epilepsy, all documented cases || ||	TRUE	igd	NA	NA	NA	NA	NA	NA	NA	0.0017	4.83e-07	M01358.metabolites	TRUE	reported	1Ug7Jj	textfile	2	TRUE	0.00333627	26.1836
rs4507103	A	G	A	G	0.0077	0.00072895	0.397	0.3951	FALSE	FALSE	FALSE	2	215361613	0.00736313	44889	0.921	epilepsy, all documented cases || id:ieu-b-8	epilepsy, all documented cases	epilepsy, all documented cases || ||	TRUE	igd	NA	NA	NA	NA	NA	NA	NA	0.0017	6.89e-06	M01358.metabolites	TRUE	reported	1Ug7Jj	textfile	2	TRUE	0.00261528	20.5103
rs727892	A	G	A	G	0.0083	-0.000676902	0.5021	0.5163	FALSE	FALSE	FALSE	22	29443709	0.00720108	44889	0.9254	epilepsy, all documented cases || id:ieu-b-8	epilepsy, all documented cases	epilepsy, all documented cases || ||	TRUE	igd	NA	NA	NA	NA	NA	NA	NA	0.0017	8.15e-07	M01358.metabolites	TRUE	reported	1Ug7Jj	textfile	2	TRUE	0.00303744	23.8313
rs2017823	A	G	A	G	0.0142	0.0165824	0.841	0.834	FALSE	FALSE	FALSE	18	2383523	0.00969162	44889	0.0870603	epilepsy, all documented cases || id:ieu-b-8	epilepsy, all documented cases	epilepsy, all documented cases || ||	TRUE	igd	NA	NA	NA	NA	NA	NA	NA	0.0031	4.85e-06	M01359.metabolites	TRUE	reported	R5jnai	textfile	2	TRUE	0.00267461	20.9769
rs17495226	A	G	A	G	0.0216	-0.0222961	0.0566	0.0518	FALSE	FALSE	FALSE	4	37642746	0.0170069	44889	0.19	epilepsy, all documented cases || id:ieu-b-8	epilepsy, all documented cases	epilepsy, all documented cases || ||	TRUE	igd	NA	NA	NA	NA	NA	NA	NA	0.0047	5.67e-06	M01359.metabolites	TRUE	reported	R5jnai	textfile	2	TRUE	0.00269223	21.1155
rs4287543	A	G	A	G	0.015	0.0112813	0.8771	0.8464	FALSE	FALSE	FALSE	15	92113505	0.0101451	44889	0.2662	epilepsy, all documented cases || id:ieu-b-8	epilepsy, all documented cases	epilepsy, all documented cases || ||	TRUE	igd	NA	NA	NA	NA	NA	NA	NA	0.0033	4.54e-06	M01359.metabolites	TRUE	reported	R5jnai	textfile	2	TRUE	0.00263379	20.6559
rs10112003	A	G	A	G	0.019	0.0119655	0.0783	0.0789	FALSE	FALSE	FALSE	8	34360493	0.0136593	44889	0.3808	epilepsy, all documented cases || id:ieu-b-8	epilepsy, all documented cases	epilepsy, all documented cases || ||	TRUE	igd	NA	NA	NA	NA	NA	NA	NA	0.004	2.41e-06	M01359.metabolites	TRUE	reported	R5jnai	textfile	2	TRUE	0.00287546	22.5567
rs1348656	T	C	T	C	-0.0172	-0.00728426	0.7976	0.8028	FALSE	FALSE	FALSE	3	144933520	0.00912814	44889	0.425	epilepsy, all documented cases || id:ieu-b-8	epilepsy, all documented cases	epilepsy, all documented cases || ||	TRUE	igd	NA	NA	NA	NA	NA	NA	NA	0.003	1.06e-08	M01359.metabolites	TRUE	reported	R5jnai	textfile	2	TRUE	0.00418374	32.8627
rs10746614	A	G	A	G	-0.0114	0.00674936	0.2333	0.759	FALSE	FALSE	FALSE	9	82641073	0.00874269	44889	0.44	epilepsy, all documented cases || id:ieu-b-8	epilepsy, all documented cases	epilepsy, all documented cases || ||	TRUE	igd	TRUE	rs10746614	rs2889900	A	G	C	G	0.0025	4.05e-06	M01359.metabolites	TRUE	reported	R5jnai	textfile	2	TRUE	0.00265062	20.7883
rs11133892	A	G	A	G	0.012	-0.00531999	0.4423	0.4514	FALSE	FALSE	FALSE	5	17255026	0.00723809	44889	0.4624	epilepsy, all documented cases || id:ieu-b-8	epilepsy, all documented cases	epilepsy, all documented cases || ||	TRUE	igd	NA	NA	NA	NA	NA	NA	NA	0.0023	2.65e-07	M01359.metabolites	TRUE	reported	R5jnai	textfile	2	TRUE	0.00346713	27.2142
rs4573205	T	G	T	G	-0.0146	0.00636822	0.8698	0.8697	FALSE	FALSE	FALSE	7	123864185	0.0109232	44889	0.5598	epilepsy, all documented cases || id:ieu-b-8	epilepsy, all documented cases	epilepsy, all documented cases || ||	TRUE	igd	NA	NA	NA	NA	NA	NA	NA	0.0033	8.72e-06	M01359.metabolites	TRUE	reported	R5jnai	textfile	2	TRUE	0.00249554	19.5689
rs4654501	A	G	A	G	0.011	-0.00424441	0.7667	0.764	FALSE	FALSE	FALSE	1	4235768	0.00859193	44889	0.621101	epilepsy, all documented cases || id:ieu-b-8	epilepsy, all documented cases	epilepsy, all documented cases || ||	TRUE	igd	NA	NA	NA	NA	NA	NA	NA	0.0025	7.41e-06	M01359.metabolites	TRUE	reported	R5jnai	textfile	2	TRUE	0.00246833	19.3551
rs2929381	C	G	C	G	0.0105	0.00322005	0.5777	0.599	FALSE	TRUE	TRUE	3	19938988	0.00735171	44889	0.661601	epilepsy, all documented cases || id:ieu-b-8	epilepsy, all documented cases	epilepsy, all documented cases || ||	TRUE	igd	NA	NA	NA	NA	NA	NA	NA	0.0023	7.09e-06	M01359.metabolites	TRUE	reported	R5jnai	textfile	2	FALSE	0.00265668	20.8359
rs7951538	C	G	C	G	-0.0107	-0.00290391	0.7061	0.6976	FALSE	TRUE	FALSE	11	95867689	0.00815706	44889	0.722099	epilepsy, all documented cases || id:ieu-b-8	epilepsy, all documented cases	epilepsy, all documented cases || ||	TRUE	igd	NA	NA	NA	NA	NA	NA	NA	0.0024	8.09e-06	M01359.metabolites	TRUE	reported	R5jnai	textfile	2	TRUE	0.00253404	19.8717
rs9861865	C	G	C	G	-0.0107	-0.00182667	0.3196	0.3383	FALSE	TRUE	FALSE	3	116283527	0.00761114	44889	0.8105	epilepsy, all documented cases || id:ieu-b-8	epilepsy, all documented cases	epilepsy, all documented cases || ||	TRUE	igd	NA	NA	NA	NA	NA	NA	NA	0.0024	8.06e-06	M01359.metabolites	TRUE	reported	R5jnai	textfile	2	TRUE	0.00253404	19.8717
rs6453591	A	T	A	T	0.0133	0.00202597	0.771	0.7695	FALSE	TRUE	FALSE	6	73335108	0.00880855	44889	0.818	epilepsy, all documented cases || id:ieu-b-8	epilepsy, all documented cases	epilepsy, all documented cases || ||	TRUE	igd	NA	NA	NA	NA	NA	NA	NA	0.0025	8.55e-08	M01359.metabolites	TRUE	reported	R5jnai	textfile	2	TRUE	0.00360434	28.2952
rs4353846	T	C	T	C	-0.0112	-0.000754978	0.5643	0.5485	FALSE	FALSE	FALSE	3	177166139	0.00754978	44889	0.92	epilepsy, all documented cases || id:ieu-b-8	epilepsy, all documented cases	epilepsy, all documented cases || ||	TRUE	igd	NA	NA	NA	NA	NA	NA	NA	0.0023	1.7e-06	M01359.metabolites	TRUE	reported	R5jnai	textfile	2	TRUE	0.0030216	23.7066
rs12451448	A	G	A	G	-0.0116	0.00029816	0.2677	0.2767	FALSE	FALSE	FALSE	17	51587882	0.00805839	44889	0.9708	epilepsy, all documented cases || id:ieu-b-8	epilepsy, all documented cases	epilepsy, all documented cases || ||	TRUE	igd	NA	NA	NA	NA	NA	NA	NA	0.0025	2.3e-06	M01359.metabolites	TRUE	reported	R5jnai	textfile	2	TRUE	0.00274419	21.5241
rs6887589	A	G	A	G	-0.0142	-0.0355744	0.7787	0.7761	FALSE	FALSE	FALSE	5	107011559	0.00863246	44889	3.78e-05	epilepsy, all documented cases || id:ieu-b-8	epilepsy, all documented cases	epilepsy, all documented cases || ||	TRUE	igd	NA	NA	NA	NA	NA	NA	NA	0.0026	4.33e-08	M01361.metabolites	TRUE	reported	N44DwF	textfile	2	TRUE	0.00379794	29.8208
rs11245200	T	C	T	C	0.018	0.0238386	0.1119	0.1051	FALSE	FALSE	FALSE	10	126182752	0.0120094	44889	0.04719	epilepsy, all documented cases || id:ieu-b-8	epilepsy, all documented cases	epilepsy, all documented cases || ||	TRUE	igd	NA	NA	NA	NA	NA	NA	NA	0.004	8.94e-06	M01361.metabolites	TRUE	reported	N44DwF	textfile	2	TRUE	0.00258151	20.2448
rs3900774	T	G	T	G	0.061	-0.0261892	0.988	0.9543	FALSE	FALSE	FALSE	6	168870384	0.0172866	44889	0.1299	epilepsy, all documented cases || id:ieu-b-8	epilepsy, all documented cases	epilepsy, all documented cases || ||	TRUE	igd	NA	NA	NA	NA	NA	NA	NA	0.013	2.7e-06	M01361.metabolites	TRUE	reported	N44DwF	textfile	2	TRUE	0.00280623	22.0121
rs10509840	A	G	A	G	-0.0119	0.012759	0.6879	0.7423	FALSE	FALSE	FALSE	10	109373772	0.00864428	44889	0.14	epilepsy, all documented cases || id:ieu-b-8	epilepsy, all documented cases	epilepsy, all documented cases || ||	TRUE	igd	NA	NA	NA	NA	NA	NA	NA	0.0026	4.23e-06	M01361.metabolites	TRUE	reported	N44DwF	textfile	2	TRUE	0.00267028	20.9429
rs4960640	T	C	T	C	-0.0285	0.02469	0.9667	0.9595	FALSE	FALSE	FALSE	7	154676752	0.0182753	44889	0.1768	epilepsy, all documented cases || id:ieu-b-8	epilepsy, all documented cases	epilepsy, all documented cases || ||	TRUE	igd	NA	NA	NA	NA	NA	NA	NA	0.0064	9.7e-06	M01361.metabolites	TRUE	reported	N44DwF	textfile	2	TRUE	0.00252814	19.8253
rs961959	A	C	A	C	-0.0121	0.01037	0.1925	0.204	FALSE	FALSE	FALSE	9	121550035	0.00903309	44889	0.2509	epilepsy, all documented cases || id:ieu-b-8	epilepsy, all documented cases	epilepsy, all documented cases || ||	TRUE	igd	NA	NA	NA	NA	NA	NA	NA	0.0027	5.26e-06	M01361.metabolites	TRUE	reported	N44DwF	textfile	2	TRUE	0.00256036	20.0785
rs8098317	T	G	T	G	-0.0119	-0.00919764	0.7857	0.7706	FALSE	FALSE	FALSE	18	22207719	0.0085879	44889	0.284	epilepsy, all documented cases || id:ieu-b-8	epilepsy, all documented cases	epilepsy, all documented cases || ||	TRUE	igd	NA	NA	NA	NA	NA	NA	NA	0.0026	6.64e-06	M01361.metabolites	TRUE	reported	N44DwF	textfile	2	TRUE	0.00267028	20.9429
rs17056226	T	G	T	G	0.0153	-0.0113706	0.1416	0.1386	FALSE	FALSE	FALSE	18	72767269	0.0106566	44889	0.2861	epilepsy, all documented cases || id:ieu-b-8	epilepsy, all documented cases	epilepsy, all documented cases || ||	TRUE	igd	NA	NA	NA	NA	NA	NA	NA	0.0034	7.07e-06	M01361.metabolites	TRUE	reported	N44DwF	textfile	2	TRUE	0.00258151	20.2448
rs7791503	T	C	T	C	0.0126	-0.00674263	0.269	0.2662	FALSE	FALSE	FALSE	7	46007683	0.00854579	44889	0.43	epilepsy, all documented cases || id:ieu-b-8	epilepsy, all documented cases	epilepsy, all documented cases || ||	TRUE	igd	NA	NA	NA	NA	NA	NA	NA	0.0026	9.65e-07	M01361.metabolites	TRUE	reported	N44DwF	textfile	2	TRUE	0.00299271	23.4792
rs3135095	A	G	A	G	-0.0117	0.00595949	0.2993	0.3036	FALSE	FALSE	FALSE	4	2389800	0.00790384	44889	0.451	epilepsy, all documented cases || id:ieu-b-8	epilepsy, all documented cases	epilepsy, all documented cases || ||	TRUE	igd	NA	NA	NA	NA	NA	NA	NA	0.0025	3.92e-06	M01361.metabolites	TRUE	reported	N44DwF	textfile	2	TRUE	0.00279157	21.8968
rs6472299	A	G	A	G	-0.0149	-0.00616513	0.8381	0.8315	FALSE	FALSE	FALSE	8	68365314	0.00975495	44889	0.5273	epilepsy, all documented cases || id:ieu-b-8	epilepsy, all documented cases	epilepsy, all documented cases || ||	TRUE	igd	NA	NA	NA	NA	NA	NA	NA	0.0033	7.87e-06	M01361.metabolites	TRUE	reported	N44DwF	textfile	2	TRUE	0.00259888	20.3814
rs11791164	T	G	T	G	0.0196	-0.00556486	0.0803	0.0972	FALSE	FALSE	FALSE	9	38285271	0.0126474	44889	0.66	epilepsy, all documented cases || id:ieu-b-8	epilepsy, all documented cases	epilepsy, all documented cases || ||	TRUE	igd	NA	NA	NA	NA	NA	NA	NA	0.0043	4.35e-06	M01361.metabolites	TRUE	reported	N44DwF	textfile	2	TRUE	0.00264847	20.7713
rs16830012	T	G	T	G	-0.0328	0.0075422	0.9719	0.9573	FALSE	FALSE	FALSE	2	134812663	0.0178725	44889	0.673301	epilepsy, all documented cases || id:ieu-b-8	epilepsy, all documented cases	epilepsy, all documented cases || ||	TRUE	igd	NA	NA	NA	NA	NA	NA	NA	0.0073	7.41e-06	M01361.metabolites	TRUE	reported	N44DwF	textfile	2	TRUE	0.00257368	20.1832
rs6471261	T	G	T	G	0.0115	0.00307843	0.2806	0.325	FALSE	FALSE	FALSE	8	91890170	0.00767688	44889	0.688101	epilepsy, all documented cases || id:ieu-b-8	epilepsy, all documented cases	epilepsy, all documented cases || ||	TRUE	igd	NA	NA	NA	NA	NA	NA	NA	0.0025	6.16e-06	M01361.metabolites	TRUE	reported	N44DwF	textfile	2	TRUE	0.0026972	21.1546
rs6783294	A	G	A	G	-0.0213	-0.00119792	0.4281	0.3876	FALSE	FALSE	FALSE	3	133905345	0.00739458	44889	0.8713	epilepsy, all documented cases || id:ieu-b-8	epilepsy, all documented cases	epilepsy, all documented cases || ||	TRUE	igd	NA	NA	NA	NA	NA	NA	NA	0.0045	2.41e-06	M01361.metabolites	TRUE	reported	N44DwF	textfile	2	TRUE	0.00285538	22.3987
rs17385848	A	G	A	G	0.0122	0.00103101	0.6443	0.6602	FALSE	FALSE	FALSE	2	17277900	0.0078703	44889	0.8956	epilepsy, all documented cases || id:ieu-b-8	epilepsy, all documented cases	epilepsy, all documented cases || ||	TRUE	igd	NA	NA	NA	NA	NA	NA	NA	0.0025	1.16e-06	M01361.metabolites	TRUE	reported	N44DwF	textfile	2	TRUE	0.00303453	23.8083
rs7710912	A	G	A	G	-0.0189	0.00166925	0.0728	0.0774	FALSE	FALSE	FALSE	5	83982114	0.0137955	44889	0.9036	epilepsy, all documented cases || id:ieu-b-8	epilepsy, all documented cases	epilepsy, all documented cases || ||	TRUE	igd	TRUE	rs7710912	rs1495619	A	G	A	G	0.0042	8.3e-06	M01361.metabolites	TRUE	reported	N44DwF	textfile	2	TRUE	0.00258151	20.2448
rs11036893	T	C	T	C	-0.013	0.000692119	0.3592	0.3564	FALSE	FALSE	FALSE	11	42466106	0.00752304	44889	0.9271	epilepsy, all documented cases || id:ieu-b-8	epilepsy, all documented cases	epilepsy, all documented cases || ||	TRUE	igd	NA	NA	NA	NA	NA	NA	NA	0.0025	3.01e-07	M01361.metabolites	TRUE	reported	N44DwF	textfile	2	TRUE	0.00344413	27.0331
rs603424	A	G	A	G	0.0162	-0.0326509	0.1832	0.1851	FALSE	FALSE	FALSE	10	102075479	0.00931819	44889	0.000458796	epilepsy, all documented cases || id:ieu-b-8	epilepsy, all documented cases	epilepsy, all documented cases || ||	TRUE	igd	NA	NA	NA	NA	NA	NA	NA	0.0032	5.76e-07	M01365.metabolites	TRUE	reported	ZPUaDF	textfile	2	TRUE	0.00326498	25.6224
rs670365	A	G	A	G	0.039	-0.0255129	0.0903	0.1576	FALSE	FALSE	FALSE	5	41603440	0.0101202	44889	0.0117101	epilepsy, all documented cases || id:ieu-b-8	epilepsy, all documented cases	epilepsy, all documented cases || ||	TRUE	igd	NA	NA	NA	NA	NA	NA	NA	0.0088	9.48e-06	M01365.metabolites	TRUE	reported	ZPUaDF	textfile	2	TRUE	0.00250407	19.636
rs1530439	T	G	T	G	0.0101	0.0197749	0.2924	0.307	FALSE	FALSE	FALSE	10	63645959	0.00790362	44889	0.0123401	epilepsy, all documented cases || id:ieu-b-8	epilepsy, all documented cases	epilepsy, all documented cases || ||	TRUE	igd	NA	NA	NA	NA	NA	NA	NA	0.0026	8.53e-05	M01365.metabolites	TRUE	reported	ZPUaDF	textfile	2	TRUE	0.001925	15.0864
rs1181903	A	G	A	G	-0.0183	0.0181794	0.5207	0.5273	FALSE	FALSE	FALSE	7	76983617	0.007472	44889	0.0149899	epilepsy, all documented cases || id:ieu-b-8	epilepsy, all documented cases	epilepsy, all documented cases || ||	TRUE	igd	NA	NA	NA	NA	NA	NA	NA	0.0045	4.86e-05	M01365.metabolites	TRUE	reported	ZPUaDF	textfile	2	TRUE	0.00210927	16.5336
rs3848632	T	C	T	C	0.0142	-0.0210125	0.1649	0.1729	FALSE	FALSE	FALSE	19	2409865	0.00985578	44889	0.0329997	epilepsy, all documented cases || id:ieu-b-8	epilepsy, all documented cases	epilepsy, all documented cases || ||	TRUE	igd	NA	NA	NA	NA	NA	NA	NA	0.0032	1.02e-05	M01365.metabolites	TRUE	reported	ZPUaDF	textfile	2	TRUE	0.00251048	19.6864
rs11059137	T	C	T	C	-0.0105	0.0163181	0.6301	0.6306	FALSE	FALSE	FALSE	12	127948357	0.00778163	44889	0.0359998	epilepsy, all documented cases || id:ieu-b-8	epilepsy, all documented cases	epilepsy, all documented cases || ||	TRUE	igd	TRUE	rs11059137	rs10847352	C	T	A	G	0.0025	3.46e-05	M01365.metabolites	TRUE	reported	ZPUaDF	textfile	2	TRUE	0.00224953	17.6355
rs1520435	T	C	T	C	0.0103	0.0148318	0.3621	0.3979	FALSE	FALSE	FALSE	2	50671250	0.00737902	44889	0.0444396	epilepsy, all documented cases || id:ieu-b-8	epilepsy, all documented cases	epilepsy, all documented cases || ||	TRUE	igd	NA	NA	NA	NA	NA	NA	NA	0.0025	3.75e-05	M01365.metabolites	TRUE	reported	ZPUaDF	textfile	2	TRUE	0.00216483	16.9701
rs10263365	C	G	C	G	0.0109	0.014539	0.5383	0.586	FALSE	TRUE	TRUE	7	70684653	0.00730969	44889	0.0467498	epilepsy, all documented cases || id:ieu-b-8	epilepsy, all documented cases	epilepsy, all documented cases || ||	TRUE	igd	TRUE	rs10263365	rs12537666	G	C	T	C	0.0025	1.75e-05	M01365.metabolites	TRUE	reported	ZPUaDF	textfile	2	FALSE	0.00242376	19.0047
rs722385	T	C	T	C	0.0137	0.0196414	0.1616	0.1514	FALSE	FALSE	FALSE	2	185476050	0.0100725	44889	0.0512094	epilepsy, all documented cases || id:ieu-b-8	epilepsy, all documented cases	epilepsy, all documented cases || ||	TRUE	igd	NA	NA	NA	NA	NA	NA	NA	0.0033	3.68e-05	M01365.metabolites	TRUE	reported	ZPUaDF	textfile	2	TRUE	0.00219801	17.2307
rs13002607	A	G	A	G	0.0102	0.0154494	0.7509	0.7035	FALSE	FALSE	FALSE	2	19622917	0.00797181	44889	0.0526199	epilepsy, all documented cases || id:ieu-b-8	epilepsy, all documented cases	epilepsy, all documented cases || ||	TRUE	igd	NA	NA	NA	NA	NA	NA	NA	0.0026	9.2e-05	M01365.metabolites	TRUE	reported	ZPUaDF	textfile	2	TRUE	0.00196323	15.3866
rs6075489	A	G	A	G	0.0113	0.0161208	0.7178	0.7211	FALSE	FALSE	FALSE	20	19208970	0.00840061	44889	0.0550402	epilepsy, all documented cases || id:ieu-b-8	epilepsy, all documented cases	epilepsy, all documented cases || ||	TRUE	igd	NA	NA	NA	NA	NA	NA	NA	0.0026	1.77e-05	M01365.metabolites	TRUE	reported	ZPUaDF	textfile	2	TRUE	0.00240843	18.8842
rs13225022	A	G	A	G	-0.0106	0.0138291	0.6784	0.6498	FALSE	FALSE	FALSE	7	51849478	0.00758175	44889	0.0681506	epilepsy, all documented cases || id:ieu-b-8	epilepsy, all documented cases	epilepsy, all documented cases || ||	TRUE	igd	NA	NA	NA	NA	NA	NA	NA	0.0026	6.12e-05	M01365.metabolites	TRUE	reported	ZPUaDF	textfile	2	TRUE	0.0021199	16.6171
rs10971169	T	C	T	C	-0.0107	0.0157515	0.7683	0.7855	FALSE	FALSE	FALSE	9	32866253	0.00877521	44889	0.0726407	epilepsy, all documented cases || id:ieu-b-8	epilepsy, all documented cases	epilepsy, all documented cases || ||	TRUE	igd	NA	NA	NA	NA	NA	NA	NA	0.0026	3.81e-05	M01365.metabolites	TRUE	reported	ZPUaDF	textfile	2	TRUE	0.00216	16.9321
rs7016645	T	C	T	C	-0.0117	-0.0143702	0.253	0.2584	FALSE	FALSE	FALSE	8	80542027	0.00822562	44889	0.0807105	epilepsy, all documented cases || id:ieu-b-8	epilepsy, all documented cases	epilepsy, all documented cases || ||	TRUE	igd	NA	NA	NA	NA	NA	NA	NA	0.0026	8.44e-06	M01365.metabolites	TRUE	reported	ZPUaDF	textfile	2	TRUE	0.00258151	20.2448
rs4787088	A	G	A	G	0.0175	-0.0220201	0.9232	0.9102	FALSE	FALSE	FALSE	16	7864620	0.0126262	44889	0.0812307	epilepsy, all documented cases || id:ieu-b-8	epilepsy, all documented cases	epilepsy, all documented cases || ||	TRUE	igd	NA	NA	NA	NA	NA	NA	NA	0.0044	5.8e-05	M01365.metabolites	TRUE	reported	ZPUaDF	textfile	2	TRUE	0.00201774	15.8147
rs17155949	T	C	T	C	0.0698	-0.0538772	0.9746	0.9853	FALSE	FALSE	FALSE	5	103243077	0.0309817	44889	0.0819993	epilepsy, all documented cases || id:ieu-b-8	epilepsy, all documented cases	epilepsy, all documented cases || ||	TRUE	igd	NA	NA	NA	NA	NA	NA	NA	0.0153	4.75e-06	M01365.metabolites	TRUE	reported	ZPUaDF	textfile	2	TRUE	0.00265305	20.8074
rs6467872	A	C	A	C	0.0114	0.0131897	0.6087	0.5892	FALSE	FALSE	FALSE	7	81404882	0.00765952	44889	0.0850002	epilepsy, all documented cases || id:ieu-b-8	epilepsy, all documented cases	epilepsy, all documented cases || ||	TRUE	igd	NA	NA	NA	NA	NA	NA	NA	0.0025	5.64e-06	M01365.metabolites	TRUE	reported	ZPUaDF	textfile	2	TRUE	0.00265062	20.7883
rs6805971	T	G	T	G	0.0196	0.0282862	0.9438	0.9472	FALSE	FALSE	FALSE	3	108055621	0.0164838	44889	0.0860994	epilepsy, all documented cases || id:ieu-b-8	epilepsy, all documented cases	epilepsy, all documented cases || ||	TRUE	igd	NA	NA	NA	NA	NA	NA	NA	0.005	9.43e-05	M01365.metabolites	TRUE	reported	ZPUaDF	textfile	2	TRUE	0.00196016	15.3625
rs8088457	A	G	A	G	0.029	0.0344947	0.0309	0.0335	FALSE	FALSE	FALSE	18	13929778	0.0205081	44889	0.0925209	epilepsy, all documented cases || id:ieu-b-8	epilepsy, all documented cases	epilepsy, all documented cases || ||	TRUE	igd	NA	NA	NA	NA	NA	NA	NA	0.0074	9.93e-05	M01365.metabolites	TRUE	reported	ZPUaDF	textfile	2	TRUE	0.00195908	15.354
rs2012253	A	G	A	G	0.0137	-0.0139298	0.213	0.2391	FALSE	FALSE	FALSE	15	73008123	0.00843719	44889	0.0987598	epilepsy, all documented cases || id:ieu-b-8	epilepsy, all documented cases	epilepsy, all documented cases || ||	TRUE	igd	NA	NA	NA	NA	NA	NA	NA	0.0032	2.11e-05	M01365.metabolites	TRUE	reported	ZPUaDF	textfile	2	TRUE	0.0023372	18.3244
rs1075227	T	C	T	C	0.012	0.0116121	0.552	0.5545	FALSE	FALSE	FALSE	4	18512526	0.007244	44889	0.1089	epilepsy, all documented cases || id:ieu-b-8	epilepsy, all documented cases	epilepsy, all documented cases || ||	TRUE	igd	NA	NA	NA	NA	NA	NA	NA	0.003	6.33e-05	M01365.metabolites	TRUE	reported	ZPUaDF	textfile	2	TRUE	0.00204082	15.9959
rs1936396	A	G	A	G	-0.0118	-0.0133477	0.2253	0.2351	FALSE	FALSE	FALSE	10	45548068	0.00848013	44889	0.1155	epilepsy, all documented cases || id:ieu-b-8	epilepsy, all documented cases	epilepsy, all documented cases || ||	TRUE	igd	NA	NA	NA	NA	NA	NA	NA	0.0026	5.67e-06	M01365.metabolites	TRUE	reported	ZPUaDF	textfile	2	TRUE	0.00262571	20.5924
rs7945560	T	C	T	C	0.0108	-0.0134192	0.2238	0.2327	FALSE	FALSE	FALSE	11	26608497	0.00852551	44889	0.1155	epilepsy, all documented cases || id:ieu-b-8	epilepsy, all documented cases	epilepsy, all documented cases || ||	TRUE	igd	NA	NA	NA	NA	NA	NA	NA	0.0027	5.22e-05	M01365.metabolites	TRUE	reported	ZPUaDF	textfile	2	TRUE	0.00204082	15.9959
rs3104979	A	G	A	G	0.01	0.0113548	0.5179	0.5403	FALSE	FALSE	FALSE	8	96578742	0.00724161	44889	0.117	epilepsy, all documented cases || id:ieu-b-8	epilepsy, all documented cases	epilepsy, all documented cases || ||	TRUE	igd	NA	NA	NA	NA	NA	NA	NA	0.0025	8.66e-05	M01365.metabolites	TRUE	reported	ZPUaDF	textfile	2	TRUE	0.00204082	15.9959
rs3906024	T	C	T	C	-0.0101	-0.0132583	0.2751	0.2608	FALSE	FALSE	FALSE	3	8035612	0.00852626	44889	0.12	epilepsy, all documented cases || id:ieu-b-8	epilepsy, all documented cases	epilepsy, all documented cases || ||	TRUE	igd	NA	NA	NA	NA	NA	NA	NA	0.0026	7.38e-05	M01365.metabolites	TRUE	reported	ZPUaDF	textfile	2	TRUE	0.001925	15.0864
rs2875955	T	C	T	C	-0.0102	-0.0106321	0.458	0.473	FALSE	FALSE	FALSE	6	4690760	0.00728225	44889	0.1443	epilepsy, all documented cases || id:ieu-b-8	epilepsy, all documented cases	epilepsy, all documented cases || ||	TRUE	igd	NA	NA	NA	NA	NA	NA	NA	0.0025	5.65e-05	M01365.metabolites	TRUE	reported	ZPUaDF	textfile	2	TRUE	0.00212309	16.6421
rs4670839	A	G	A	G	0.0102	-0.0108605	0.6193	0.6036	FALSE	FALSE	FALSE	2	38485475	0.00772992	44889	0.16	epilepsy, all documented cases || id:ieu-b-8	epilepsy, all documented cases	epilepsy, all documented cases || ||	TRUE	igd	NA	NA	NA	NA	NA	NA	NA	0.0025	4.87e-05	M01365.metabolites	TRUE	reported	ZPUaDF	textfile	2	TRUE	0.00212309	16.6421
rs2298288	A	G	A	G	-0.0572	0.0223036	0.0276	0.0552	FALSE	FALSE	FALSE	6	84564075	0.0159768	44889	0.1627	epilepsy, all documented cases || id:ieu-b-8	epilepsy, all documented cases	epilepsy, all documented cases || ||	TRUE	igd	NA	NA	NA	NA	NA	NA	NA	0.0135	2.18e-05	M01365.metabolites	TRUE	reported	ZPUaDF	textfile	2	TRUE	0.00228929	17.9479
rs12250605	T	C	T	C	0.0122	0.0116522	0.751	0.7469	FALSE	FALSE	FALSE	10	120049194	0.00839493	44889	0.1651	epilepsy, all documented cases || id:ieu-b-8	epilepsy, all documented cases	epilepsy, all documented cases || ||	TRUE	igd	NA	NA	NA	NA	NA	NA	NA	0.0026	2.02e-06	M01365.metabolites	TRUE	reported	ZPUaDF	textfile	2	TRUE	0.00280623	22.0121
rs9527647	A	C	A	C	0.0112	0.0100665	0.4576	0.4592	FALSE	FALSE	FALSE	13	57923457	0.00740725	44889	0.1742	epilepsy, all documented cases || id:ieu-b-8	epilepsy, all documented cases	epilepsy, all documented cases || ||	TRUE	igd	NA	NA	NA	NA	NA	NA	NA	0.0026	1.37e-05	M01365.metabolites	TRUE	reported	ZPUaDF	textfile	2	TRUE	0.00236609	18.5515
rs6915967	A	G	A	G	0.0436	-0.0287001	0.0137	0.0266	FALSE	FALSE	FALSE	6	44699580	0.0223521	44889	0.1991	epilepsy, all documented cases || id:ieu-b-8	epilepsy, all documented cases	epilepsy, all documented cases || ||	TRUE	igd	NA	NA	NA	NA	NA	NA	NA	0.0102	1.98e-05	M01365.metabolites	TRUE	reported	ZPUaDF	textfile	2	TRUE	0.00232986	18.2668
rs13078867	A	G	A	G	0.0111	0.0103443	0.2515	0.2513	FALSE	FALSE	FALSE	3	19962044	0.00828869	44889	0.2121	epilepsy, all documented cases || id:ieu-b-8	epilepsy, all documented cases	epilepsy, all documented cases || ||	TRUE	igd	NA	NA	NA	NA	NA	NA	NA	0.0026	1.73e-05	M01365.metabolites	TRUE	reported	ZPUaDF	textfile	2	TRUE	0.00232413	18.2217
rs3789942	T	G	T	G	0.0142	-0.0133287	0.1284	0.1395	FALSE	FALSE	FALSE	10	98131446	0.0108628	44889	0.22	epilepsy, all documented cases || id:ieu-b-8	epilepsy, all documented cases	epilepsy, all documented cases || ||	TRUE	igd	NA	NA	NA	NA	NA	NA	NA	0.0035	4.37e-05	M01365.metabolites	TRUE	reported	ZPUaDF	textfile	2	TRUE	0.00209942	16.4562
rs11042920	A	G	A	G	0.0107	0.0102585	0.228	0.2335	FALSE	FALSE	FALSE	11	10722738	0.00852745	44889	0.2289	epilepsy, all documented cases || id:ieu-b-8	epilepsy, all documented cases	epilepsy, all documented cases || ||	TRUE	igd	TRUE	rs11042920	rs73415773	A	G	C	T	0.0026	4.21e-05	M01365.metabolites	TRUE	reported	ZPUaDF	textfile	2	TRUE	0.00216	16.9321
rs17826956	T	C	T	C	-0.0169	-0.0117707	0.1176	0.1647	FALSE	FALSE	FALSE	4	58816810	0.00995826	44889	0.2371	epilepsy, all documented cases || id:ieu-b-8	epilepsy, all documented cases	epilepsy, all documented cases || ||	TRUE	igd	NA	NA	NA	NA	NA	NA	NA	0.0039	1.38e-05	M01365.metabolites	TRUE	reported	ZPUaDF	textfile	2	TRUE	0.00239428	18.773
rs802993	A	G	A	G	-0.0376	0.0172707	0.0685	0.0658	FALSE	FALSE	FALSE	14	52674877	0.014686	44889	0.2395	epilepsy, all documented cases || id:ieu-b-8	epilepsy, all documented cases	epilepsy, all documented cases || ||	TRUE	igd	NA	NA	NA	NA	NA	NA	NA	0.0088	1.86e-05	M01365.metabolites	TRUE	reported	ZPUaDF	textfile	2	TRUE	0.00232793	18.2515
rs6698087	T	G	T	G	0.0431	-0.0173193	0.949	0.9439	FALSE	FALSE	FALSE	1	80446212	0.0157735	44889	0.2723	epilepsy, all documented cases || id:ieu-b-8	epilepsy, all documented cases	epilepsy, all documented cases || ||	TRUE	igd	NA	NA	NA	NA	NA	NA	NA	0.0108	6.55e-05	M01365.metabolites	TRUE	reported	ZPUaDF	textfile	2	TRUE	0.0020314	15.9219
rs1572371	A	G	A	G	-0.0139	0.0114809	0.1187	0.1377	FALSE	FALSE	FALSE	13	20887860	0.0104658	44889	0.2727	epilepsy, all documented cases || id:ieu-b-8	epilepsy, all documented cases	epilepsy, all documented cases || ||	TRUE	igd	NA	NA	NA	NA	NA	NA	NA	0.0034	5.12e-05	M01365.metabolites	TRUE	reported	ZPUaDF	textfile	2	TRUE	0.00213165	16.7094
rs4507247	T	C	T	C	-0.0134	0.0115161	0.8693	0.8769	FALSE	FALSE	FALSE	3	62151581	0.0112352	44889	0.3053	epilepsy, all documented cases || id:ieu-b-8	epilepsy, all documented cases	epilepsy, all documented cases || ||	TRUE	igd	NA	NA	NA	NA	NA	NA	NA	0.0034	7.68e-05	M01365.metabolites	TRUE	reported	ZPUaDF	textfile	2	TRUE	0.00198135	15.5289
rs1714011	T	C	T	C	-0.0109	0.00758321	0.2926	0.3607	FALSE	FALSE	FALSE	4	57942630	0.00750813	44889	0.3125	epilepsy, all documented cases || id:ieu-b-8	epilepsy, all documented cases	epilepsy, all documented cases || ||	TRUE	igd	NA	NA	NA	NA	NA	NA	NA	0.0026	2.58e-05	M01365.metabolites	TRUE	reported	ZPUaDF	textfile	2	TRUE	0.00224131	17.571
rs1365406	A	G	A	G	-0.0106	0.00765385	0.3821	0.4012	FALSE	FALSE	FALSE	11	12562720	0.00770005	44889	0.32	epilepsy, all documented cases || id:ieu-b-8	epilepsy, all documented cases	epilepsy, all documented cases || ||	TRUE	igd	NA	NA	NA	NA	NA	NA	NA	0.0025	2.59e-05	M01365.metabolites	TRUE	reported	ZPUaDF	textfile	2	TRUE	0.00229248	17.973
rs2389402	C	G	C	G	0.0099	-0.00750977	0.5665	0.5458	FALSE	TRUE	TRUE	4	118656958	0.0075551	44889	0.32	epilepsy, all documented cases || id:ieu-b-8	epilepsy, all documented cases	epilepsy, all documented cases || ||	TRUE	igd	NA	NA	NA	NA	NA	NA	NA	0.0025	8.74e-05	M01365.metabolites	TRUE	reported	ZPUaDF	textfile	2	FALSE	0.00200029	15.6776
rs11002079	T	C	T	C	-0.0215	-0.0139863	0.0685	0.0697	FALSE	FALSE	FALSE	10	78962910	0.0141419	44889	0.3224	epilepsy, all documented cases || id:ieu-b-8	epilepsy, all documented cases	epilepsy, all documented cases || ||	TRUE	igd	NA	NA	NA	NA	NA	NA	NA	0.0049	1.09e-05	M01365.metabolites	TRUE	reported	ZPUaDF	textfile	2	TRUE	0.00245464	19.2475
rs13162951	A	G	A	G	-0.0105	-0.00792175	0.719	0.7219	FALSE	FALSE	FALSE	5	106080518	0.00804238	44889	0.3247	epilepsy, all documented cases || id:ieu-b-8	epilepsy, all documented cases	epilepsy, all documented cases || ||	TRUE	igd	NA	NA	NA	NA	NA	NA	NA	0.0026	4.72e-05	M01365.metabolites	TRUE	reported	ZPUaDF	textfile	2	TRUE	0.00208017	16.305
rs179609	T	G	T	G	-0.01	-0.00778236	0.3545	0.3386	FALSE	FALSE	FALSE	16	13818107	0.0079901	44889	0.33	epilepsy, all documented cases || id:ieu-b-8	epilepsy, all documented cases	epilepsy, all documented cases || ||	TRUE	igd	NA	NA	NA	NA	NA	NA	NA	0.0025	7.82e-05	M01365.metabolites	TRUE	reported	ZPUaDF	textfile	2	TRUE	0.00204082	15.9959
rs12565082	A	T	A	T	-0.0139	-0.00920561	0.8427	0.8327	FALSE	TRUE	FALSE	1	200853111	0.00965961	44889	0.3404	epilepsy, all documented cases || id:ieu-b-8	epilepsy, all documented cases	epilepsy, all documented cases || ||	TRUE	igd	NA	NA	NA	NA	NA	NA	NA	0.0034	3.5e-05	M01365.metabolites	TRUE	reported	ZPUaDF	textfile	2	TRUE	0.00213165	16.7094
rs7201063	C	G	C	G	-0.01	-0.00694497	0.6097	0.6153	FALSE	TRUE	FALSE	16	7715732	0.00775108	44889	0.37	epilepsy, all documented cases || id:ieu-b-8	epilepsy, all documented cases	epilepsy, all documented cases || ||	TRUE	igd	NA	NA	NA	NA	NA	NA	NA	0.0025	6.73e-05	M01365.metabolites	TRUE	reported	ZPUaDF	textfile	2	TRUE	0.00204082	15.9959
rs4327548	A	G	A	G	-0.0121	-0.00677135	0.291	0.292	FALSE	FALSE	FALSE	4	57999268	0.00791046	44889	0.3921	epilepsy, all documented cases || id:ieu-b-8	epilepsy, all documented cases	epilepsy, all documented cases || ||	TRUE	igd	NA	NA	NA	NA	NA	NA	NA	0.0026	2.25e-06	M01365.metabolites	TRUE	reported	ZPUaDF	textfile	2	TRUE	0.00276054	21.6527
rs10447248	A	G	A	G	-0.011	0.00640363	0.3098	0.3342	FALSE	FALSE	FALSE	5	107915736	0.00784758	44889	0.4142	epilepsy, all documented cases || id:ieu-b-8	epilepsy, all documented cases	epilepsy, all documented cases || ||	TRUE	igd	NA	NA	NA	NA	NA	NA	NA	0.0026	1.81e-05	M01365.metabolites	TRUE	reported	ZPUaDF	textfile	2	TRUE	0.00228254	17.8948
rs2587891	A	C	A	C	0.0109	0.00674145	0.2513	0.242	FALSE	FALSE	FALSE	16	56369165	0.0084798	44889	0.4264	epilepsy, all documented cases || id:ieu-b-8	epilepsy, all documented cases	epilepsy, all documented cases || ||	TRUE	igd	NA	NA	NA	NA	NA	NA	NA	0.0026	2.2e-05	M01365.metabolites	TRUE	reported	ZPUaDF	textfile	2	TRUE	0.00224131	17.571
rs2729007	T	C	T	C	-0.0113	-0.00681118	0.2295	0.2096	FALSE	FALSE	FALSE	3	2157357	0.0089976	44889	0.4493	epilepsy, all documented cases || id:ieu-b-8	epilepsy, all documented cases	epilepsy, all documented cases || ||	TRUE	igd	NA	NA	NA	NA	NA	NA	NA	0.0027	2.91e-05	M01365.metabolites	TRUE	reported	ZPUaDF	textfile	2	TRUE	0.00223372	17.5113
rs875808	A	G	A	G	0.0181	-0.00542985	0.4068	0.4026	FALSE	FALSE	FALSE	1	4685648	0.00733763	44889	0.4594	epilepsy, all documented cases || id:ieu-b-8	epilepsy, all documented cases	epilepsy, all documented cases || ||	TRUE	igd	NA	NA	NA	NA	NA	NA	NA	0.0045	6.73e-05	M01365.metabolites	TRUE	reported	ZPUaDF	textfile	2	TRUE	0.00206351	16.1741
rs9905991	A	G	A	G	-0.0106	0.00563944	0.4406	0.4568	FALSE	FALSE	FALSE	17	80058901	0.00763118	44889	0.46	epilepsy, all documented cases || id:ieu-b-8	epilepsy, all documented cases	epilepsy, all documented cases || ||	TRUE	igd	TRUE	rs9905991	rs8080682	G	A	A	G	0.0025	2.47e-05	M01365.metabolites	TRUE	reported	ZPUaDF	textfile	2	TRUE	0.00229248	17.973
rs453612	T	C	T	C	0.0114	0.00509494	0.3549	0.3591	FALSE	FALSE	FALSE	20	15402178	0.00754806	44889	0.5	epilepsy, all documented cases || id:ieu-b-8	epilepsy, all documented cases	epilepsy, all documented cases || ||	TRUE	igd	NA	NA	NA	NA	NA	NA	NA	0.0025	5.85e-06	M01365.metabolites	TRUE	reported	ZPUaDF	textfile	2	TRUE	0.00265062	20.7883
rs11589855	T	C	T	C	-0.0102	-0.00503602	0.3817	0.3875	FALSE	FALSE	FALSE	1	154755843	0.00750525	44889	0.5025	epilepsy, all documented cases || id:ieu-b-8	epilepsy, all documented cases	epilepsy, all documented cases || ||	TRUE	igd	NA	NA	NA	NA	NA	NA	NA	0.0025	4.82e-05	M01365.metabolites	TRUE	reported	ZPUaDF	textfile	2	TRUE	0.00212309	16.6421
rs13393013	A	G	A	G	0.0415	-0.0124656	0.0218	0.0378	FALSE	FALSE	FALSE	2	196373911	0.0188872	44889	0.5091	epilepsy, all documented cases || id:ieu-b-8	epilepsy, all documented cases	epilepsy, all documented cases || ||	TRUE	igd	NA	NA	NA	NA	NA	NA	NA	0.0085	1.08e-06	M01365.metabolites	TRUE	reported	ZPUaDF	textfile	2	TRUE	0.00303744	23.8313
rs8054513	C	G	C	G	0.0164	0.00635734	0.8909	0.852	FALSE	TRUE	FALSE	16	85949424	0.010631	44889	0.55	epilepsy, all documented cases || id:ieu-b-8	epilepsy, all documented cases	epilepsy, all documented cases || ||	TRUE	igd	TRUE	rs8054513	rs305070	G	C	G	A	0.0039	2.54e-05	M01365.metabolites	TRUE	reported	ZPUaDF	textfile	2	TRUE	0.00225501	17.6786
rs10005295	A	G	A	G	-0.0634	-0.0101571	0.0267	0.0469	FALSE	FALSE	FALSE	4	91882724	0.0171573	44889	0.5538	epilepsy, all documented cases || id:ieu-b-8	epilepsy, all documented cases	epilepsy, all documented cases || ||	TRUE	igd	NA	NA	NA	NA	NA	NA	NA	0.0136	3.4e-06	M01365.metabolites	TRUE	reported	ZPUaDF	textfile	2	TRUE	0.00276992	21.7265
rs6665988	A	C	A	C	-0.0115	-0.00472371	0.7127	0.6952	FALSE	FALSE	FALSE	1	200509911	0.00799274	44889	0.554799	epilepsy, all documented cases || id:ieu-b-8	epilepsy, all documented cases	epilepsy, all documented cases || ||	TRUE	igd	NA	NA	NA	NA	NA	NA	NA	0.0026	9.11e-06	M01365.metabolites	TRUE	reported	ZPUaDF	textfile	2	TRUE	0.00249423	19.5586
rs4710948	A	G	A	G	-0.0115	-0.0044824	0.3383	0.3468	FALSE	FALSE	FALSE	6	10305925	0.00776846	44889	0.5642	epilepsy, all documented cases || id:ieu-b-8	epilepsy, all documented cases	epilepsy, all documented cases || ||	TRUE	igd	NA	NA	NA	NA	NA	NA	NA	0.0025	4.85e-06	M01365.metabolites	TRUE	reported	ZPUaDF	textfile	2	TRUE	0.0026972	21.1546
rs12967799	A	C	A	C	0.0193	0.00752521	0.0794	0.0714	FALSE	FALSE	FALSE	18	70116989	0.0143065	44889	0.5989	epilepsy, all documented cases || id:ieu-b-8	epilepsy, all documented cases	epilepsy, all documented cases || ||	TRUE	igd	NA	NA	NA	NA	NA	NA	NA	0.0043	6.13e-06	M01365.metabolites	TRUE	reported	ZPUaDF	textfile	2	TRUE	0.00256822	20.1403
rs9560567	A	G	A	G	-0.011	0.00373709	0.6604	0.6551	FALSE	FALSE	FALSE	13	90822419	0.00798523	44889	0.64	epilepsy, all documented cases || id:ieu-b-8	epilepsy, all documented cases	epilepsy, all documented cases || ||	TRUE	igd	NA	NA	NA	NA	NA	NA	NA	0.0025	1.58e-05	M01365.metabolites	TRUE	reported	ZPUaDF	textfile	2	TRUE	0.00246833	19.3551
rs10164158	A	G	A	G	0.0229	0.0064265	0.0577	0.0728	FALSE	FALSE	FALSE	18	66766874	0.0138801	44889	0.6436	epilepsy, all documented cases || id:ieu-b-8	epilepsy, all documented cases	epilepsy, all documented cases || ||	TRUE	igd	NA	NA	NA	NA	NA	NA	NA	0.005	4.18e-06	M01365.metabolites	TRUE	reported	ZPUaDF	textfile	2	TRUE	0.00267386	20.971
rs2740764	T	G	T	G	0.0108	0.00390381	0.7542	0.7687	FALSE	FALSE	FALSE	7	55267458	0.00861769	44889	0.6503	epilepsy, all documented cases || id:ieu-b-8	epilepsy, all documented cases	epilepsy, all documented cases || ||	TRUE	igd	NA	NA	NA	NA	NA	NA	NA	0.0026	3.35e-05	M01365.metabolites	TRUE	reported	ZPUaDF	textfile	2	TRUE	0.00220047	17.25
rs4408	A	G	A	G	0.0132	-0.00412163	0.1843	0.2036	FALSE	FALSE	FALSE	22	48765011	0.00936735	44889	0.66	epilepsy, all documented cases || id:ieu-b-8	epilepsy, all documented cases	epilepsy, all documented cases || ||	TRUE	igd	NA	NA	NA	NA	NA	NA	NA	0.0033	6.63e-05	M01365.metabolites	TRUE	reported	ZPUaDF	textfile	2	TRUE	0.00204082	15.9959
rs1751308	A	G	A	G	0.0165	-0.0050588	0.912	0.9012	FALSE	FALSE	FALSE	10	4449746	0.0120735	44889	0.675	epilepsy, all documented cases || id:ieu-b-8	epilepsy, all documented cases	epilepsy, all documented cases || ||	TRUE	igd	TRUE	rs1751308	rs1679456	G	A	A	C	0.0042	9.09e-05	M01365.metabolites	TRUE	reported	ZPUaDF	textfile	2	TRUE	0.00196872	15.4297
rs1462282	A	C	A	C	-0.0104	-0.00301682	0.5204	0.5051	FALSE	FALSE	FALSE	7	46387252	0.00720004	44889	0.675199	epilepsy, all documented cases || id:ieu-b-8	epilepsy, all documented cases	epilepsy, all documented cases || ||	TRUE	igd	NA	NA	NA	NA	NA	NA	NA	0.0025	2.87e-05	M01365.metabolites	TRUE	reported	ZPUaDF	textfile	2	TRUE	0.00220698	17.3012
rs11901318	A	G	A	G	0.0132	-0.0043488	0.86	0.8675	FALSE	FALSE	FALSE	2	106654062	0.0106328	44889	0.6829	epilepsy, all documented cases || id:ieu-b-8	epilepsy, all documented cases	epilepsy, all documented cases || ||	TRUE	igd	NA	NA	NA	NA	NA	NA	NA	0.0033	8.24e-05	M01365.metabolites	TRUE	reported	ZPUaDF	textfile	2	TRUE	0.00204082	15.9959
rs3759526	T	C	T	C	-0.0209	0.0046829	0.0806	0.0968	FALSE	FALSE	FALSE	14	51292535	0.0121634	44889	0.7002	epilepsy, all documented cases || id:ieu-b-8	epilepsy, all documented cases	epilepsy, all documented cases || ||	TRUE	igd	NA	NA	NA	NA	NA	NA	NA	0.0043	8.93e-07	M01365.metabolites	TRUE	reported	ZPUaDF	textfile	2	TRUE	0.00301035	23.6181
rs2155172	T	C	T	C	0.0151	0.00427498	0.1191	0.1202	FALSE	FALSE	FALSE	11	87573698	0.011191	44889	0.7021	epilepsy, all documented cases || id:ieu-b-8	epilepsy, all documented cases	epilepsy, all documented cases || ||	TRUE	igd	NA	NA	NA	NA	NA	NA	NA	0.0037	4.58e-05	M01365.metabolites	TRUE	reported	ZPUaDF	textfile	2	TRUE	0.00212421	16.651
rs4233089	A	G	A	G	0.0336	0.00646654	0.0249	0.0458	FALSE	FALSE	FALSE	1	73319197	0.0177166	44889	0.715	epilepsy, all documented cases || id:ieu-b-8	epilepsy, all documented cases	epilepsy, all documented cases || ||	TRUE	igd	NA	NA	NA	NA	NA	NA	NA	0.0084	5.96e-05	M01365.metabolites	TRUE	reported	ZPUaDF	textfile	2	TRUE	0.00204082	15.9959
rs10098688	A	C	A	C	0.0205	0.00274355	0.3369	0.3523	FALSE	FALSE	FALSE	8	68788493	0.00755799	44889	0.7163	epilepsy, all documented cases || id:ieu-b-8	epilepsy, all documented cases	epilepsy, all documented cases || ||	TRUE	igd	NA	NA	NA	NA	NA	NA	NA	0.0047	1.07e-05	M01365.metabolites	TRUE	reported	ZPUaDF	textfile	2	TRUE	0.00242565	19.0196
rs4420815	A	G	A	G	-0.019	0.00351356	0.143	0.1568	FALSE	FALSE	FALSE	3	33794769	0.00989736	44889	0.7228	epilepsy, all documented cases || id:ieu-b-8	epilepsy, all documented cases	epilepsy, all documented cases || ||	TRUE	igd	NA	NA	NA	NA	NA	NA	NA	0.004	2.03e-06	M01365.metabolites	TRUE	reported	ZPUaDF	textfile	2	TRUE	0.00287546	22.5567
rs4971520	T	C	T	C	0.0201	0.00258578	0.4401	0.4455	FALSE	FALSE	FALSE	2	21079551	0.00749501	44889	0.73	epilepsy, all documented cases || id:ieu-b-8	epilepsy, all documented cases	epilepsy, all documented cases || ||	TRUE	igd	NA	NA	NA	NA	NA	NA	NA	0.0047	1.81e-05	M01365.metabolites	TRUE	reported	ZPUaDF	textfile	2	TRUE	0.00233213	18.2846
rs1487052	T	C	T	C	0.0099	0.0026656	0.3045	0.3083	FALSE	FALSE	FALSE	4	112137355	0.00788638	44889	0.735201	epilepsy, all documented cases || id:ieu-b-8	epilepsy, all documented cases	epilepsy, all documented cases || ||	TRUE	igd	TRUE	rs1487052	rs13134366	T	C	C	T	0.0025	9.61e-05	M01365.metabolites	TRUE	reported	ZPUaDF	textfile	2	TRUE	0.00200029	15.6776
rs4612338	A	G	A	G	-0.0246	0.0033922	0.1595	0.16	FALSE	FALSE	FALSE	8	84511490	0.0100659	44889	0.7364	epilepsy, all documented cases || id:ieu-b-8	epilepsy, all documented cases	epilepsy, all documented cases || ||	TRUE	igd	NA	NA	NA	NA	NA	NA	NA	0.0061	5.69e-05	M01365.metabolites	TRUE	reported	ZPUaDF	textfile	2	TRUE	0.00207434	16.2592
rs3797834	T	C	T	C	0.0207	-0.00528	0.9361	0.9437	FALSE	FALSE	FALSE	5	108401566	0.0157612	44889	0.737999	epilepsy, all documented cases || id:ieu-b-8	epilepsy, all documented cases	epilepsy, all documented cases || ||	TRUE	igd	NA	NA	NA	NA	NA	NA	NA	0.005	3.23e-05	M01365.metabolites	TRUE	reported	ZPUaDF	textfile	2	TRUE	0.00218586	17.1352
rs1502520	T	G	T	G	0.0104	-0.00271672	0.7321	0.7283	FALSE	FALSE	FALSE	17	51547100	0.00815833	44889	0.7388	epilepsy, all documented cases || id:ieu-b-8	epilepsy, all documented cases	epilepsy, all documented cases || ||	TRUE	igd	NA	NA	NA	NA	NA	NA	NA	0.0026	5.57e-05	M01365.metabolites	TRUE	reported	ZPUaDF	textfile	2	TRUE	0.00204082	15.9959
rs7796330	T	C	T	C	0.0116	-0.00252093	0.2727	0.2793	FALSE	FALSE	FALSE	7	49127859	0.0080799	44889	0.755099	epilepsy, all documented cases || id:ieu-b-8	epilepsy, all documented cases	epilepsy, all documented cases || ||	TRUE	igd	NA	NA	NA	NA	NA	NA	NA	0.0026	7.93e-06	M01365.metabolites	TRUE	reported	ZPUaDF	textfile	2	TRUE	0.00253768	19.9002
rs11639469	T	G	T	G	-0.0116	0.00258456	0.232	0.2517	FALSE	FALSE	FALSE	15	55555804	0.00831048	44889	0.7561	epilepsy, all documented cases || id:ieu-b-8	epilepsy, all documented cases	epilepsy, all documented cases || ||	TRUE	igd	NA	NA	NA	NA	NA	NA	NA	0.0026	1.13e-05	M01365.metabolites	TRUE	reported	ZPUaDF	textfile	2	TRUE	0.00253768	19.9002
rs2034879	A	G	A	G	-0.0104	0.00248346	0.7533	0.7246	FALSE	FALSE	FALSE	15	72429989	0.00806319	44889	0.7579	epilepsy, all documented cases || id:ieu-b-8	epilepsy, all documented cases	epilepsy, all documented cases || ||	TRUE	igd	NA	NA	NA	NA	NA	NA	NA	0.0026	5.6e-05	M01365.metabolites	TRUE	reported	ZPUaDF	textfile	2	TRUE	0.00204082	15.9959
rs7135366	T	C	T	C	-0.0188	0.00362214	0.0759	0.0975	FALSE	FALSE	FALSE	12	130689349	0.0121548	44889	0.765799	epilepsy, all documented cases || id:ieu-b-8	epilepsy, all documented cases	epilepsy, all documented cases || ||	TRUE	igd	NA	NA	NA	NA	NA	NA	NA	0.0043	1e-05	M01365.metabolites	TRUE	reported	ZPUaDF	textfile	2	TRUE	0.0024372	19.1103
rs10831497	A	G	A	G	0.0126	-0.00245543	0.2209	0.2378	FALSE	FALSE	FALSE	11	95947410	0.00846702	44889	0.771699	epilepsy, all documented cases || id:ieu-b-8	epilepsy, all documented cases	epilepsy, all documented cases || ||	TRUE	igd	NA	NA	NA	NA	NA	NA	NA	0.0028	4.97e-06	M01365.metabolites	TRUE	reported	ZPUaDF	textfile	2	TRUE	0.00258151	20.2448
rs6575439	T	C	T	C	-0.0099	0.0019327	0.5954	0.6018	FALSE	FALSE	FALSE	14	94980807	0.00763912	44889	0.8	epilepsy, all documented cases || id:ieu-b-8	epilepsy, all documented cases	epilepsy, all documented cases || ||	TRUE	igd	NA	NA	NA	NA	NA	NA	NA	0.0025	8.01e-05	M01365.metabolites	TRUE	reported	ZPUaDF	textfile	2	TRUE	0.00200029	15.6776
rs9861865	C	G	C	G	-0.0103	-0.00182667	0.3199	0.3383	FALSE	TRUE	FALSE	3	116283527	0.00761114	44889	0.8105	epilepsy, all documented cases || id:ieu-b-8	epilepsy, all documented cases	epilepsy, all documented cases || ||	TRUE	igd	NA	NA	NA	NA	NA	NA	NA	0.0025	5.26e-05	M01365.metabolites	TRUE	reported	ZPUaDF	textfile	2	TRUE	0.00216483	16.9701
rs1956129	T	C	T	C	-0.0106	-0.00197355	0.759	0.748	FALSE	FALSE	FALSE	14	40155324	0.00829221	44889	0.8121	epilepsy, all documented cases || id:ieu-b-8	epilepsy, all documented cases	epilepsy, all documented cases || ||	TRUE	igd	NA	NA	NA	NA	NA	NA	NA	0.0026	4.39e-05	M01365.metabolites	TRUE	reported	ZPUaDF	textfile	2	TRUE	0.0021199	16.6171
rs2868992	T	G	T	G	-0.0111	0.00202153	0.7633	0.7774	FALSE	FALSE	FALSE	2	56232555	0.00875121	44889	0.8171	epilepsy, all documented cases || id:ieu-b-8	epilepsy, all documented cases	epilepsy, all documented cases || ||	TRUE	igd	NA	NA	NA	NA	NA	NA	NA	0.0026	2.49e-05	M01365.metabolites	TRUE	reported	ZPUaDF	textfile	2	TRUE	0.00232413	18.2217
rs6453591	A	T	A	T	0.0102	0.00202597	0.7706	0.7695	FALSE	TRUE	FALSE	6	73335108	0.00880855	44889	0.818	epilepsy, all documented cases || id:ieu-b-8	epilepsy, all documented cases	epilepsy, all documented cases || ||	TRUE	igd	NA	NA	NA	NA	NA	NA	NA	0.0026	8.93e-05	M01365.metabolites	TRUE	reported	ZPUaDF	textfile	2	TRUE	0.00196323	15.3866
rs7548380	A	G	A	G	-0.0216	0.00299423	0.0684	0.0923	FALSE	FALSE	FALSE	1	111066022	0.0131326	44889	0.82	epilepsy, all documented cases || id:ieu-b-8	epilepsy, all documented cases	epilepsy, all documented cases || ||	TRUE	igd	TRUE	rs7548380	rs78089464	A	G	T	C	0.0049	1e-05	M01365.metabolites	TRUE	reported	ZPUaDF	textfile	2	TRUE	0.00247747	19.4269
rs161682	A	G	A	G	0.0245	-0.00398971	0.9573	0.9555	FALSE	FALSE	FALSE	5	99648434	0.0178911	44889	0.8232	epilepsy, all documented cases || id:ieu-b-8	epilepsy, all documented cases	epilepsy, all documented cases || ||	TRUE	igd	NA	NA	NA	NA	NA	NA	NA	0.0059	2.77e-05	M01365.metabolites	TRUE	reported	ZPUaDF	textfile	2	TRUE	0.00219909	17.2392
rs17672158	C	G	C	G	-0.0104	-0.00162829	0.6495	0.6629	FALSE	TRUE	FALSE	15	30208559	0.00779084	44889	0.8343	epilepsy, all documented cases || id:ieu-b-8	epilepsy, all documented cases	epilepsy, all documented cases || ||	TRUE	igd	NA	NA	NA	NA	NA	NA	NA	0.0025	4.03e-05	M01365.metabolites	TRUE	reported	ZPUaDF	textfile	2	TRUE	0.00220698	17.3012
rs10443905	C	G	C	G	-0.0181	0.00150857	0.3941	0.4073	FALSE	TRUE	FALSE	1	157782218	0.00732316	44889	0.8371	epilepsy, all documented cases || id:ieu-b-8	epilepsy, all documented cases	epilepsy, all documented cases || ||	TRUE	igd	NA	NA	NA	NA	NA	NA	NA	0.0045	6.93e-05	M01365.metabolites	TRUE	reported	ZPUaDF	textfile	2	TRUE	0.00206351	16.1741
rs4289388	A	G	A	G	-0.0107	0.00143345	0.5025	0.5056	FALSE	FALSE	FALSE	3	158164288	0.00720328	44889	0.8425	epilepsy, all documented cases || id:ieu-b-8	epilepsy, all documented cases	epilepsy, all documented cases || ||	TRUE	igd	NA	NA	NA	NA	NA	NA	NA	0.0025	1.95e-05	M01365.metabolites	TRUE	reported	ZPUaDF	textfile	2	TRUE	0.00233584	18.3137
rs11234342	T	C	T	C	0.0108	0.00183171	0.7831	0.795	FALSE	FALSE	FALSE	11	85141534	0.00920459	44889	0.8426	epilepsy, all documented cases || id:ieu-b-8	epilepsy, all documented cases	epilepsy, all documented cases || ||	TRUE	igd	NA	NA	NA	NA	NA	NA	NA	0.0026	3.98e-05	M01365.metabolites	TRUE	reported	ZPUaDF	textfile	2	TRUE	0.00220047	17.25
rs10211338	A	G	A	G	-0.0217	0.00247305	0.9414	0.9271	FALSE	FALSE	FALSE	2	77782243	0.0138936	44889	0.859	epilepsy, all documented cases || id:ieu-b-8	epilepsy, all documented cases	epilepsy, all documented cases || ||	TRUE	igd	NA	NA	NA	NA	NA	NA	NA	0.0055	7.13e-05	M01365.metabolites	TRUE	reported	ZPUaDF	textfile	2	TRUE	0.00198565	15.5626
rs11025523	A	G	A	G	-0.0135	0.00156642	0.1806	0.23	FALSE	FALSE	FALSE	11	20378124	0.00890011	44889	0.86	epilepsy, all documented cases || id:ieu-b-8	epilepsy, all documented cases	epilepsy, all documented cases || ||	TRUE	igd	NA	NA	NA	NA	NA	NA	NA	0.0032	2.37e-05	M01365.metabolites	TRUE	reported	ZPUaDF	textfile	2	TRUE	0.00226961	17.7933
rs6705908	T	C	T	C	-0.0233	-0.00170537	0.8116	0.8194	FALSE	FALSE	FALSE	2	238433965	0.0096896	44889	0.86	epilepsy, all documented cases || id:ieu-b-8	epilepsy, all documented cases	epilepsy, all documented cases || ||	TRUE	igd	NA	NA	NA	NA	NA	NA	NA	0.0057	4.1e-05	M01365.metabolites	TRUE	reported	ZPUaDF	textfile	2	TRUE	0.00213111	16.7052
rs10757591	A	C	A	C	0.0101	-0.00154897	0.7636	0.771	FALSE	FALSE	FALSE	9	26065997	0.00885129	44889	0.8614	epilepsy, all documented cases || id:ieu-b-8	epilepsy, all documented cases	epilepsy, all documented cases || ||	TRUE	igd	NA	NA	NA	NA	NA	NA	NA	0.0026	9.78e-05	M01365.metabolites	TRUE	reported	ZPUaDF	textfile	2	TRUE	0.001925	15.0864
rs11007888	C	G	C	G	-0.0115	-0.0011912	0.7587	0.7495	FALSE	TRUE	FALSE	10	30367476	0.00863187	44889	0.89	epilepsy, all documented cases || id:ieu-b-8	epilepsy, all documented cases	epilepsy, all documented cases || ||	TRUE	igd	TRUE	rs11007888	rs3847403	G	C	C	T	0.0026	1.32e-05	M01365.metabolites	TRUE	reported	ZPUaDF	textfile	2	TRUE	0.00249423	19.5586
rs9644635	A	C	A	C	-0.0113	-0.00102968	0.2788	0.2865	FALSE	FALSE	FALSE	8	19688632	0.00798203	44889	0.8975	epilepsy, all documented cases || id:ieu-b-8	epilepsy, all documented cases	epilepsy, all documented cases || ||	TRUE	igd	NA	NA	NA	NA	NA	NA	NA	0.0026	1.38e-05	M01365.metabolites	TRUE	reported	ZPUaDF	textfile	2	TRUE	0.00240843	18.8842
rs1859295	T	C	T	C	0.0104	0.000875133	0.6464	0.6395	FALSE	FALSE	FALSE	5	135327491	0.00760985	44889	0.9082	epilepsy, all documented cases || id:ieu-b-8	epilepsy, all documented cases	epilepsy, all documented cases || ||	TRUE	igd	NA	NA	NA	NA	NA	NA	NA	0.0025	3.69e-05	M01365.metabolites	TRUE	reported	ZPUaDF	textfile	2	TRUE	0.00220698	17.3012
rs9427807	T	C	T	C	0.0102	-0.000690659	0.259	0.2655	FALSE	FALSE	FALSE	1	191862005	0.0083212	44889	0.9338	epilepsy, all documented cases || id:ieu-b-8	epilepsy, all documented cases	epilepsy, all documented cases || ||	TRUE	igd	NA	NA	NA	NA	NA	NA	NA	0.0026	6.99e-05	M01365.metabolites	TRUE	reported	ZPUaDF	textfile	2	TRUE	0.00196323	15.3866
rs11055616	T	C	T	C	0.0115	-0.000630768	0.236	0.2538	FALSE	FALSE	FALSE	12	13939841	0.00829958	44889	0.9394	epilepsy, all documented cases || id:ieu-b-8	epilepsy, all documented cases	epilepsy, all documented cases || ||	TRUE	igd	NA	NA	NA	NA	NA	NA	NA	0.0026	1.13e-05	M01365.metabolites	TRUE	reported	ZPUaDF	textfile	2	TRUE	0.00249423	19.5586
rs6721312	A	C	A	C	0.01	0.000609633	0.712	0.6925	FALSE	FALSE	FALSE	2	67162304	0.00812844	44889	0.94	epilepsy, all documented cases || id:ieu-b-8	epilepsy, all documented cases	epilepsy, all documented cases || ||	TRUE	igd	NA	NA	NA	NA	NA	NA	NA	0.0026	9.17e-05	M01365.metabolites	TRUE	reported	ZPUaDF	textfile	2	TRUE	0.00188714	14.7891
rs8080623	A	G	A	G	-0.0201	-0.000989172	0.9425	0.94	FALSE	FALSE	FALSE	17	76922278	0.0157011	44889	0.95	epilepsy, all documented cases || id:ieu-b-8	epilepsy, all documented cases	epilepsy, all documented cases || ||	TRUE	igd	NA	NA	NA	NA	NA	NA	NA	0.005	6.58e-05	M01365.metabolites	TRUE	reported	ZPUaDF	textfile	2	TRUE	0.00206123	16.1563
rs7403957	A	G	A	G	0.0103	-0.000452393	0.3675	0.3543	FALSE	FALSE	FALSE	16	49809563	0.00753989	44889	0.9523	epilepsy, all documented cases || id:ieu-b-8	epilepsy, all documented cases	epilepsy, all documented cases || ||	TRUE	igd	NA	NA	NA	NA	NA	NA	NA	0.0025	4.05e-05	M01365.metabolites	TRUE	reported	ZPUaDF	textfile	2	TRUE	0.00216483	16.9701
rs6677666	T	C	T	C	-0.0102	0.000357003	0.2756	0.2711	FALSE	FALSE	FALSE	1	68640101	0.0081137	44889	0.9646	epilepsy, all documented cases || id:ieu-b-8	epilepsy, all documented cases	epilepsy, all documented cases || ||	TRUE	igd	NA	NA	NA	NA	NA	NA	NA	0.0026	7.73e-05	M01365.metabolites	TRUE	reported	ZPUaDF	textfile	2	TRUE	0.00196323	15.3866
rs9352371	A	C	A	C	0.0136	0.000391182	0.1575	0.1634	FALSE	FALSE	FALSE	6	77394528	0.00977955	44889	0.9685	epilepsy, all documented cases || id:ieu-b-8	epilepsy, all documented cases	epilepsy, all documented cases || ||	TRUE	igd	NA	NA	NA	NA	NA	NA	NA	0.0033	4.34e-05	M01365.metabolites	TRUE	reported	ZPUaDF	textfile	2	TRUE	0.0021661	16.98
rs1256724	A	G	A	G	0.0102	0.000290746	0.2635	0.2746	FALSE	FALSE	FALSE	18	72069249	0.00830703	44889	0.9717	epilepsy, all documented cases || id:ieu-b-8	epilepsy, all documented cases	epilepsy, all documented cases || ||	TRUE	igd	NA	NA	NA	NA	NA	NA	NA	0.0026	6.76e-05	M01365.metabolites	TRUE	reported	ZPUaDF	textfile	2	TRUE	0.00196323	15.3866
rs1359460	T	C	T	C	-0.0102	-0.000211085	0.5969	0.5689	FALSE	FALSE	FALSE	1	173480759	0.00727879	44889	0.9766	epilepsy, all documented cases || id:ieu-b-8	epilepsy, all documented cases	epilepsy, all documented cases || ||	TRUE	igd	TRUE	rs1359460	rs4573551	C	T	G	A	0.0025	4.22e-05	M01365.metabolites	TRUE	reported	ZPUaDF	textfile	2	TRUE	0.00212309	16.6421
rs7561932	T	C	T	C	0.0184	0.0158849	0.7721	0.7454	FALSE	FALSE	FALSE	2	65545068	0.00831232	44889	0.0560596	epilepsy, all documented cases || id:ieu-b-8	epilepsy, all documented cases	epilepsy, all documented cases || ||	TRUE	igd	NA	NA	NA	NA	NA	NA	NA	0.0042	9.55e-06	M01444.metabolites	TRUE	reported	zfY5Fq	textfile	2	TRUE	0.00244706	19.1878
rs3010320	A	T	A	T	-0.0205	0.0152502	0.232	0.2342	FALSE	TRUE	FALSE	1	59564892	0.00873936	44889	0.0809897	epilepsy, all documented cases || id:ieu-b-8	epilepsy, all documented cases	epilepsy, all documented cases || ||	TRUE	igd	NA	NA	NA	NA	NA	NA	NA	0.0042	1e-06	M01444.metabolites	TRUE	reported	zfY5Fq	textfile	2	TRUE	0.00303571	23.8176
rs7871735	T	G	T	G	0.0184	0.0103359	0.2953	0.2983	FALSE	FALSE	FALSE	9	24205004	0.007896	44889	0.1904	epilepsy, all documented cases || id:ieu-b-8	epilepsy, all documented cases	epilepsy, all documented cases || ||	TRUE	igd	NA	NA	NA	NA	NA	NA	NA	0.004	3.4e-06	M01444.metabolites	TRUE	reported	zfY5Fq	textfile	2	TRUE	0.0026972	21.1546
rs4443239	T	G	T	G	0.031	-0.00961243	0.7453	0.774	FALSE	FALSE	FALSE	4	170263032	0.00863651	44889	0.2656	epilepsy, all documented cases || id:ieu-b-8	epilepsy, all documented cases	epilepsy, all documented cases || ||	TRUE	igd	NA	NA	NA	NA	NA	NA	NA	0.0069	7.58e-06	M01444.metabolites	TRUE	reported	zfY5Fq	textfile	2	TRUE	0.00257322	20.1797
rs3915237	T	G	T	G	-0.0182	-0.00640105	0.7005	0.6901	FALSE	FALSE	FALSE	12	16419405	0.00788306	44889	0.4166	epilepsy, all documented cases || id:ieu-b-8	epilepsy, all documented cases	epilepsy, all documented cases || ||	TRUE	igd	NA	NA	NA	NA	NA	NA	NA	0.004	5.52e-06	M01444.metabolites	TRUE	reported	zfY5Fq	textfile	2	TRUE	0.00263904	20.6972
rs4590377	T	C	T	C	-0.0178	0.00577939	0.7362	0.7404	FALSE	FALSE	FALSE	7	77707557	0.00820936	44889	0.4813	epilepsy, all documented cases || id:ieu-b-8	epilepsy, all documented cases	epilepsy, all documented cases || ||	TRUE	igd	NA	NA	NA	NA	NA	NA	NA	0.004	8.79e-06	M01444.metabolites	TRUE	reported	zfY5Fq	textfile	2	TRUE	0.00252461	19.7974
rs4717457	A	C	A	C	0.0233	-0.00700441	0.1392	0.1421	FALSE	FALSE	FALSE	7	67953848	0.0103006	44889	0.4968	epilepsy, all documented cases || id:ieu-b-8	epilepsy, all documented cases	epilepsy, all documented cases || ||	TRUE	igd	NA	NA	NA	NA	NA	NA	NA	0.0052	6.8e-06	M01444.metabolites	TRUE	reported	zfY5Fq	textfile	2	TRUE	0.00255955	20.0722
rs9295427	A	G	A	G	0.0356	-0.00832293	0.9408	0.9303	FALSE	FALSE	FALSE	6	19287493	0.0141306	44889	0.556	epilepsy, all documented cases || id:ieu-b-8	epilepsy, all documented cases	epilepsy, all documented cases || ||	TRUE	igd	NA	NA	NA	NA	NA	NA	NA	0.0077	3.81e-06	M01444.metabolites	TRUE	reported	zfY5Fq	textfile	2	TRUE	0.00272461	21.3701
rs11184997	A	T	A	T	0.0179	-0.00319131	0.2894	0.2861	FALSE	TRUE	FALSE	1	107417554	0.00820388	44889	0.697599	epilepsy, all documented cases || id:ieu-b-8	epilepsy, all documented cases	epilepsy, all documented cases || ||	TRUE	igd	NA	NA	NA	NA	NA	NA	NA	0.0039	6.01e-06	M01444.metabolites	TRUE	reported	zfY5Fq	textfile	2	TRUE	0.00268522	21.0604
rs6497209	A	G	A	G	0.019	-0.00324963	0.2139	0.2134	FALSE	FALSE	FALSE	15	86029597	0.0088066	44889	0.7122	epilepsy, all documented cases || id:ieu-b-8	epilepsy, all documented cases	epilepsy, all documented cases || ||	TRUE	igd	NA	NA	NA	NA	NA	NA	NA	0.0042	4.78e-06	M01444.metabolites	TRUE	reported	zfY5Fq	textfile	2	TRUE	0.00260883	20.4596
rs9460045	T	C	T	C	-0.0529	0.00466334	0.9224	0.9358	FALSE	FALSE	FALSE	6	170414285	0.0152896	44889	0.760001	epilepsy, all documented cases || id:ieu-b-8	epilepsy, all documented cases	epilepsy, all documented cases || ||	TRUE	igd	NA	NA	NA	NA	NA	NA	NA	0.0119	8.91e-06	M01444.metabolites	TRUE	reported	zfY5Fq	textfile	2	TRUE	0.00251938	19.7563
rs11718405	T	C	T	C	0.0216	-0.00203836	0.8358	0.8466	FALSE	FALSE	FALSE	3	105147202	0.00999198	44889	0.8382	epilepsy, all documented cases || id:ieu-b-8	epilepsy, all documented cases	epilepsy, all documented cases || ||	TRUE	igd	NA	NA	NA	NA	NA	NA	NA	0.0048	8.43e-06	M01444.metabolites	TRUE	reported	zfY5Fq	textfile	2	TRUE	0.00258151	20.2448
rs35421463	A	G	A	G	0.0277	0.00096657	0.4033	0.3958	FALSE	FALSE	FALSE	4	12781664	0.00767119	44889	0.9	epilepsy, all documented cases || id:ieu-b-8	epilepsy, all documented cases	epilepsy, all documented cases || ||	TRUE	igd	NA	NA	NA	NA	NA	NA	NA	0.006	4.15e-06	M01444.metabolites	TRUE	reported	zfY5Fq	textfile	2	TRUE	0.00271673	21.3082
rs13424082	A	G	A	G	-0.0125	-0.0131051	0.1735	0.1898	FALSE	FALSE	FALSE	2	180227865	0.00927467	44889	0.1578	epilepsy, all documented cases || id:ieu-b-8	epilepsy, all documented cases	epilepsy, all documented cases || ||	TRUE	igd	NA	NA	NA	NA	NA	NA	NA	0.0026	1.8e-06	M01493.metabolites	TRUE	reported	SjhNBK	textfile	2	TRUE	0.00294553	23.108
rs2351725	A	T	A	T	-0.0119	0.00971227	0.7947	0.7894	FALSE	TRUE	FALSE	6	66524413	0.00911094	44889	0.2864	epilepsy, all documented cases || id:ieu-b-8	epilepsy, all documented cases	epilepsy, all documented cases || ||	TRUE	igd	NA	NA	NA	NA	NA	NA	NA	0.0026	5.84e-06	M01493.metabolites	TRUE	reported	SjhNBK	textfile	2	TRUE	0.00267028	20.9429
rs4764034	A	G	A	G	-0.011	0.00800771	0.6869	0.7035	FALSE	FALSE	FALSE	12	13960034	0.00789715	44889	0.3107	epilepsy, all documented cases || id:ieu-b-8	epilepsy, all documented cases	epilepsy, all documented cases || ||	TRUE	igd	NA	NA	NA	NA	NA	NA	NA	0.0024	7.67e-06	M01493.metabolites	TRUE	reported	SjhNBK	textfile	2	TRUE	0.00267775	21.0016
rs6975921	A	G	A	G	0.0343	0.0090751	0.9095	0.9137	FALSE	FALSE	FALSE	7	15152813	0.0134645	44889	0.5	epilepsy, all documented cases || id:ieu-b-8	epilepsy, all documented cases	epilepsy, all documented cases || ||	TRUE	igd	NA	NA	NA	NA	NA	NA	NA	0.0071	1.25e-06	M01493.metabolites	TRUE	reported	SjhNBK	textfile	2	TRUE	0.00297406	23.3325
rs10497426	T	C	T	C	0.012	-0.00519001	0.8064	0.8163	FALSE	FALSE	FALSE	2	175582267	0.00928446	44889	0.5761	epilepsy, all documented cases || id:ieu-b-8	epilepsy, all documented cases	epilepsy, all documented cases || ||	TRUE	igd	NA	NA	NA	NA	NA	NA	NA	0.0026	4.47e-06	M01493.metabolites	TRUE	reported	SjhNBK	textfile	2	TRUE	0.00271523	21.2963
rs11701867	A	C	A	C	-0.0136	0.00208328	0.1761	0.1881	FALSE	FALSE	FALSE	21	43556732	0.00930034	44889	0.8229	epilepsy, all documented cases || id:ieu-b-8	epilepsy, all documented cases	epilepsy, all documented cases || ||	TRUE	igd	NA	NA	NA	NA	NA	NA	NA	0.0027	2.75e-07	M01493.metabolites	TRUE	reported	SjhNBK	textfile	2	TRUE	0.00323233	25.3653
rs2115151	A	T	A	T	0.0103	-0.0207971	0.8627	0.8663	FALSE	TRUE	FALSE	4	124012371	0.0108375	44889	0.0549301	epilepsy, all documented cases || id:ieu-b-8	epilepsy, all documented cases	epilepsy, all documented cases || ||	TRUE	igd	NA	NA	NA	NA	NA	NA	NA	0.0022	3.75e-06	M01494.metabolites	TRUE	reported	Xlq4aL	textfile	2	TRUE	0.00279373	21.9138
rs12542868	A	T	A	T	0.011	0.01125	0.536	0.5287	FALSE	TRUE	TRUE	8	145259526	0.00733378	44889	0.125	epilepsy, all documented cases || id:ieu-b-8	epilepsy, all documented cases	epilepsy, all documented cases || ||	TRUE	igd	NA	NA	NA	NA	NA	NA	NA	0.002	3.8e-08	M01494.metabolites	TRUE	reported	Xlq4aL	textfile	2	FALSE	0.00385142	30.2423
rs13159409	T	G	T	G	-0.0148	0.0167461	0.0652	0.0744	FALSE	FALSE	FALSE	5	55128472	0.0139319	44889	0.2292	epilepsy, all documented cases || id:ieu-b-8	epilepsy, all documented cases	epilepsy, all documented cases || ||	TRUE	igd	NA	NA	NA	NA	NA	NA	NA	0.0032	2.74e-06	M01494.metabolites	TRUE	reported	Xlq4aL	textfile	2	TRUE	0.00272652	21.3852
rs12611788	T	C	T	C	-0.007	-0.00848559	0.6267	0.6481	FALSE	FALSE	FALSE	2	31342175	0.00755618	44889	0.2616	epilepsy, all documented cases || id:ieu-b-8	epilepsy, all documented cases	epilepsy, all documented cases || ||	TRUE	igd	NA	NA	NA	NA	NA	NA	NA	0.0015	5.51e-06	M01494.metabolites	TRUE	reported	Xlq4aL	textfile	2	TRUE	0.00277573	21.7722
rs4646693	T	C	T	C	-0.009	-0.00741928	0.435	0.4213	FALSE	FALSE	FALSE	15	101458014	0.00738237	44889	0.3149	epilepsy, all documented cases || id:ieu-b-8	epilepsy, all documented cases	epilepsy, all documented cases || ||	TRUE	igd	NA	NA	NA	NA	NA	NA	NA	0.002	6.8e-06	M01494.metabolites	TRUE	reported	Xlq4aL	textfile	2	TRUE	0.00258151	20.2448
rs7561255	A	G	A	G	-0.0072	0.00787059	0.7086	0.7029	FALSE	FALSE	FALSE	2	181369216	0.0079022	44889	0.3191	epilepsy, all documented cases || id:ieu-b-8	epilepsy, all documented cases	epilepsy, all documented cases || ||	TRUE	igd	NA	NA	NA	NA	NA	NA	NA	0.0016	4.72e-06	M01494.metabolites	TRUE	reported	Xlq4aL	textfile	2	TRUE	0.00258151	20.2448
rs764206	A	G	A	G	0.0071	-0.00497672	0.6546	0.6588	FALSE	FALSE	FALSE	1	171545051	0.00758646	44889	0.5117	epilepsy, all documented cases || id:ieu-b-8	epilepsy, all documented cases	epilepsy, all documented cases || ||	TRUE	igd	NA	NA	NA	NA	NA	NA	NA	0.0015	4.58e-06	M01494.metabolites	TRUE	reported	Xlq4aL	textfile	2	TRUE	0.00285538	22.3987
rs1578743	A	C	A	C	0.0075	0.00334647	0.6068	0.6192	FALSE	FALSE	FALSE	10	5722784	0.0075541	44889	0.6575	epilepsy, all documented cases || id:ieu-b-8	epilepsy, all documented cases	epilepsy, all documented cases || ||	TRUE	igd	NA	NA	NA	NA	NA	NA	NA	0.0016	1.7e-06	M01494.metabolites	TRUE	reported	Xlq4aL	textfile	2	TRUE	0.0028005	21.967
rs1001210	T	C	T	C	-0.0106	-0.00392095	0.8353	0.816	FALSE	FALSE	FALSE	6	16728780	0.00931343	44889	0.6738	epilepsy, all documented cases || id:ieu-b-8	epilepsy, all documented cases	epilepsy, all documented cases || ||	TRUE	igd	NA	NA	NA	NA	NA	NA	NA	0.0023	3.8e-06	M01494.metabolites	TRUE	reported	Xlq4aL	textfile	2	TRUE	0.00270738	21.2346
rs12550729	T	C	T	C	0.0637	-0.00517919	0.9233	0.916	FALSE	FALSE	FALSE	8	145155408	0.0134524	44889	0.7	epilepsy, all documented cases || id:ieu-b-8	epilepsy, all documented cases	epilepsy, all documented cases || ||	TRUE	igd	NA	NA	NA	NA	NA	NA	NA	0.0029	5.97e-110	M01494.metabolites	TRUE	reported	Xlq4aL	textfile	2	TRUE	0.0580852	482.361
rs7973508	A	G	A	G	-0.0073	0.00297374	0.2831	0.2775	FALSE	FALSE	FALSE	12	115293579	0.00830653	44889	0.719999	epilepsy, all documented cases || id:ieu-b-8	epilepsy, all documented cases	epilepsy, all documented cases || ||	TRUE	igd	NA	NA	NA	NA	NA	NA	NA	0.0016	5.4e-06	M01494.metabolites	TRUE	reported	Xlq4aL	textfile	2	TRUE	0.00265352	20.8111
rs10853533	A	C	A	C	0.0103	-0.00381704	0.8743	0.8757	FALSE	FALSE	FALSE	18	43153299	0.0112266	44889	0.7335	epilepsy, all documented cases || id:ieu-b-8	epilepsy, all documented cases	epilepsy, all documented cases || ||	TRUE	igd	NA	NA	NA	NA	NA	NA	NA	0.0023	6.09e-06	M01494.metabolites	TRUE	reported	Xlq4aL	textfile	2	TRUE	0.00255669	20.0497
rs8092658	A	C	A	C	-0.009	-0.00211236	0.389	0.381	FALSE	FALSE	FALSE	18	43229451	0.00770934	44889	0.784401	epilepsy, all documented cases || id:ieu-b-8	epilepsy, all documented cases	epilepsy, all documented cases || ||	TRUE	igd	NA	NA	NA	NA	NA	NA	NA	0.002	6.8e-06	M01494.metabolites	TRUE	reported	Xlq4aL	textfile	2	TRUE	0.00258151	20.2448
rs9460424	T	G	T	G	-0.0097	-0.00255346	0.8437	0.8138	FALSE	FALSE	FALSE	6	19856701	0.00959946	44889	0.79	epilepsy, all documented cases || id:ieu-b-8	epilepsy, all documented cases	epilepsy, all documented cases || ||	TRUE	igd	NA	NA	NA	NA	NA	NA	NA	0.0022	9.16e-06	M01494.metabolites	TRUE	reported	Xlq4aL	textfile	2	TRUE	0.00247852	19.4351
rs11582143	C	G	C	G	-0.0112	0.00268719	0.1443	0.1429	FALSE	TRUE	FALSE	1	211524809	0.0103752	44889	0.7954	epilepsy, all documented cases || id:ieu-b-8	epilepsy, all documented cases	epilepsy, all documented cases || ||	TRUE	igd	TRUE	rs11582143	rs6666324	C	G	T	C	0.0023	9.32e-07	M01494.metabolites	TRUE	reported	Xlq4aL	textfile	2	TRUE	0.0030216	23.7066
rs9987070	C	G	C	G	-0.028	0.00516201	0.9808	0.9727	FALSE	TRUE	FALSE	7	19197941	0.0226404	44889	0.8199	epilepsy, all documented cases || id:ieu-b-8	epilepsy, all documented cases	epilepsy, all documented cases || ||	TRUE	igd	NA	NA	NA	NA	NA	NA	NA	0.0059	2.43e-06	M01494.metabolites	TRUE	reported	Xlq4aL	textfile	2	TRUE	0.00287035	22.5165
rs306676	A	G	A	G	0.0112	-0.00215602	0.1304	0.1334	FALSE	FALSE	FALSE	13	93606814	0.0109443	44889	0.8439	epilepsy, all documented cases || id:ieu-b-8	epilepsy, all documented cases	epilepsy, all documented cases || ||	TRUE	igd	NA	NA	NA	NA	NA	NA	NA	0.0024	2.48e-06	M01494.metabolites	TRUE	reported	Xlq4aL	textfile	2	TRUE	0.00277573	21.7722
rs2592916	T	C	T	C	-0.0123	0.000729017	0.1013	0.1046	FALSE	FALSE	FALSE	11	127242451	0.0117583	44889	0.9504	epilepsy, all documented cases || id:ieu-b-8	epilepsy, all documented cases	epilepsy, all documented cases || ||	TRUE	igd	NA	NA	NA	NA	NA	NA	NA	0.0027	6.55e-06	M01494.metabolites	TRUE	reported	Xlq4aL	textfile	2	TRUE	0.00264547	20.7478
rs6078500	T	C	T	C	-0.0118	-0.0139491	0.5117	0.4905	FALSE	FALSE	FALSE	20	182013	0.00719766	44889	0.0526102	epilepsy, all documented cases || id:ieu-b-8	epilepsy, all documented cases	epilepsy, all documented cases || ||	TRUE	igd	NA	NA	NA	NA	NA	NA	NA	0.0026	4.47e-06	M01508.metabolites	TRUE	reported	seTACO	textfile	2	TRUE	0.00262571	20.5924
rs2967437	A	G	A	G	-0.0126	0.0145325	0.6902	0.6676	FALSE	FALSE	FALSE	19	37154619	0.00767696	44889	0.0584104	epilepsy, all documented cases || id:ieu-b-8	epilepsy, all documented cases	epilepsy, all documented cases || ||	TRUE	igd	TRUE	rs2967437	rs7246216	G	A	A	G	0.0027	1.88e-06	M01508.metabolites	TRUE	reported	seTACO	textfile	2	TRUE	0.00277573	21.7722
rs17751805	A	G	A	G	0.0628	-0.0317922	0.9645	0.9646	FALSE	FALSE	FALSE	14	65034363	0.0199574	44889	0.1113	epilepsy, all documented cases || id:ieu-b-8	epilepsy, all documented cases	epilepsy, all documented cases || ||	TRUE	igd	NA	NA	NA	NA	NA	NA	NA	0.0135	3.4e-06	M01508.metabolites	TRUE	reported	seTACO	textfile	2	TRUE	0.00275818	21.6342
rs2173615	T	G	T	G	0.0125	-0.0119395	0.3153	0.31	FALSE	FALSE	FALSE	3	191673577	0.00784979	44889	0.1282	epilepsy, all documented cases || id:ieu-b-8	epilepsy, all documented cases	epilepsy, all documented cases || ||	TRUE	igd	NA	NA	NA	NA	NA	NA	NA	0.0026	1.69e-06	M01508.metabolites	TRUE	reported	seTACO	textfile	2	TRUE	0.00294553	23.108
rs3949865	C	G	C	G	-0.0115	0.0103142	0.6187	0.6222	FALSE	TRUE	FALSE	1	183930806	0.00756172	44889	0.1727	epilepsy, all documented cases || id:ieu-b-8	epilepsy, all documented cases	epilepsy, all documented cases || ||	TRUE	igd	NA	NA	NA	NA	NA	NA	NA	0.0026	9.49e-06	M01508.metabolites	TRUE	reported	seTACO	textfile	2	TRUE	0.00249423	19.5586
rs7574257	T	C	T	C	0.0118	0.010251	0.325	0.3314	FALSE	FALSE	FALSE	2	105988447	0.00765002	44889	0.1802	epilepsy, all documented cases || id:ieu-b-8	epilepsy, all documented cases	epilepsy, all documented cases || ||	TRUE	igd	NA	NA	NA	NA	NA	NA	NA	0.0026	7.76e-06	M01508.metabolites	TRUE	reported	seTACO	textfile	2	TRUE	0.00262571	20.5924
rs4746017	A	C	A	C	-0.0122	-0.0102235	0.713	0.7036	FALSE	FALSE	FALSE	10	71774872	0.00790069	44889	0.1955	epilepsy, all documented cases || id:ieu-b-8	epilepsy, all documented cases	epilepsy, all documented cases || ||	TRUE	igd	NA	NA	NA	NA	NA	NA	NA	0.0027	5.1e-06	M01508.metabolites	TRUE	reported	seTACO	textfile	2	TRUE	0.00260274	20.4118
rs7009776	T	C	T	C	-0.0268	0.00898579	0.3342	0.3679	FALSE	FALSE	FALSE	8	90373191	0.00765399	44889	0.2405	epilepsy, all documented cases || id:ieu-b-8	epilepsy, all documented cases	epilepsy, all documented cases || ||	TRUE	igd	NA	NA	NA	NA	NA	NA	NA	0.006	7.12e-06	M01508.metabolites	TRUE	reported	seTACO	textfile	2	TRUE	0.0025435	19.946
rs248063	A	T	A	T	-0.024	-0.00804091	0.5019	0.5226	FALSE	TRUE	TRUE	5	126500208	0.00723103	44889	0.2663	epilepsy, all documented cases || id:ieu-b-8	epilepsy, all documented cases	epilepsy, all documented cases || ||	TRUE	igd	NA	NA	NA	NA	NA	NA	NA	0.0051	2.43e-06	M01508.metabolites	TRUE	reported	seTACO	textfile	2	FALSE	0.00282245	22.1397
rs11719633	A	G	A	G	-0.0206	0.0107609	0.0945	0.0905	FALSE	FALSE	FALSE	3	20402881	0.0126005	44889	0.3933	epilepsy, all documented cases || id:ieu-b-8	epilepsy, all documented cases	epilepsy, all documented cases || ||	TRUE	igd	NA	NA	NA	NA	NA	NA	NA	0.0044	3.01e-06	M01508.metabolites	TRUE	reported	seTACO	textfile	2	TRUE	0.00279373	21.9138
rs9365106	A	G	A	G	-0.0117	0.0059289	0.6824	0.6636	FALSE	FALSE	FALSE	6	160283127	0.00764034	44889	0.4379	epilepsy, all documented cases || id:ieu-b-8	epilepsy, all documented cases	epilepsy, all documented cases || ||	TRUE	igd	TRUE	rs9365106	rs9295113	G	A	C	T	0.0026	8.06e-06	M01508.metabolites	TRUE	reported	seTACO	textfile	2	TRUE	0.00258151	20.2448
rs17082600	T	C	T	C	0.0476	0.0155834	0.0193	0.0197	FALSE	FALSE	FALSE	13	26228314	0.0259291	44889	0.5481	epilepsy, all documented cases || id:ieu-b-8	epilepsy, all documented cases	epilepsy, all documented cases || ||	TRUE	igd	NA	NA	NA	NA	NA	NA	NA	0.0094	4.08e-07	M01508.metabolites	TRUE	reported	seTACO	textfile	2	TRUE	0.00326669	25.6358
rs6774965	A	G	A	G	-0.0163	-0.00531073	0.8582	0.8599	FALSE	FALSE	FALSE	3	27549021	0.0103725	44889	0.6086	epilepsy, all documented cases || id:ieu-b-8	epilepsy, all documented cases	epilepsy, all documented cases || ||	TRUE	igd	TRUE	rs6774965	rs73822357	G	A	C	T	0.0035	3.16e-06	M01508.metabolites	TRUE	reported	seTACO	textfile	2	TRUE	0.00276444	21.6834
rs12544560	A	G	A	G	0.0164	0.00513859	0.148	0.1401	FALSE	FALSE	FALSE	8	21368451	0.010381	44889	0.6203	epilepsy, all documented cases || id:ieu-b-8	epilepsy, all documented cases	epilepsy, all documented cases || ||	TRUE	igd	NA	NA	NA	NA	NA	NA	NA	0.0035	3.32e-06	M01508.metabolites	TRUE	reported	seTACO	textfile	2	TRUE	0.00279837	21.9503
rs1350858	A	C	A	C	0.0152	0.00441934	0.1783	0.1782	FALSE	FALSE	FALSE	3	109874627	0.00948356	44889	0.641501	epilepsy, all documented cases || id:ieu-b-8	epilepsy, all documented cases	epilepsy, all documented cases || ||	TRUE	igd	NA	NA	NA	NA	NA	NA	NA	0.0034	8.21e-06	M01508.metabolites	TRUE	reported	seTACO	textfile	2	TRUE	0.00254796	19.9811
rs17049936	T	C	T	C	-0.0187	-0.00495415	0.8912	0.8718	FALSE	FALSE	FALSE	2	59346812	0.0112594	44889	0.66	epilepsy, all documented cases || id:ieu-b-8	epilepsy, all documented cases	epilepsy, all documented cases || ||	TRUE	igd	NA	NA	NA	NA	NA	NA	NA	0.0042	9.58e-06	M01508.metabolites	TRUE	reported	seTACO	textfile	2	TRUE	0.0025273	19.8186
rs2526477	A	G	A	G	-0.012	0.00244824	0.609	0.5772	FALSE	FALSE	FALSE	17	20131193	0.00728642	44889	0.7366	epilepsy, all documented cases || id:ieu-b-8	epilepsy, all documented cases	epilepsy, all documented cases || ||	TRUE	igd	NA	NA	NA	NA	NA	NA	NA	0.0026	2.99e-06	M01508.metabolites	TRUE	reported	seTACO	textfile	2	TRUE	0.00271523	21.2963
rs10919047	A	C	A	C	0.0176	-0.00340467	0.1408	0.1275	FALSE	FALSE	FALSE	1	169033499	0.0113112	44889	0.763099	epilepsy, all documented cases || id:ieu-b-8	epilepsy, all documented cases	epilepsy, all documented cases || ||	TRUE	igd	NA	NA	NA	NA	NA	NA	NA	0.0035	6.75e-07	M01508.metabolites	TRUE	reported	seTACO	textfile	2	TRUE	0.00322151	25.2801
rs6848070	A	G	A	G	-0.0117	0.00224251	0.3521	0.3689	FALSE	FALSE	FALSE	4	127862814	0.00747502	44889	0.763901	epilepsy, all documented cases || id:ieu-b-8	epilepsy, all documented cases	epilepsy, all documented cases || ||	TRUE	igd	NA	NA	NA	NA	NA	NA	NA	0.0027	9.91e-06	M01508.metabolites	TRUE	reported	seTACO	textfile	2	TRUE	0.00239428	18.773
rs4269521	A	G	A	G	0.0168	-0.00196817	0.8431	0.8253	FALSE	FALSE	FALSE	8	132358549	0.00960084	44889	0.8378	epilepsy, all documented cases || id:ieu-b-8	epilepsy, all documented cases	epilepsy, all documented cases || ||	TRUE	igd	NA	NA	NA	NA	NA	NA	NA	0.0034	1.03e-06	M01508.metabolites	TRUE	reported	seTACO	textfile	2	TRUE	0.00311085	24.409
rs1395	A	G	A	G	0.0172	0.000305915	0.7034	0.6971	FALSE	FALSE	FALSE	2	27424636	0.00784398	44889	0.9687	epilepsy, all documented cases || id:ieu-b-8	epilepsy, all documented cases	epilepsy, all documented cases || ||	TRUE	igd	NA	NA	NA	NA	NA	NA	NA	0.0027	8.14e-11	M01508.metabolites	TRUE	reported	seTACO	textfile	2	TRUE	0.00516005	40.5712
rs1975271	T	C	T	C	0.0116	-0.00023263	0.5872	0.5695	FALSE	FALSE	FALSE	16	9497663	0.00750421	44889	0.9752	epilepsy, all documented cases || id:ieu-b-8	epilepsy, all documented cases	epilepsy, all documented cases || ||	TRUE	igd	NA	NA	NA	NA	NA	NA	NA	0.0026	8.68e-06	M01508.metabolites	TRUE	reported	seTACO	textfile	2	TRUE	0.00253768	19.9002
rs10984575	A	C	A	C	0.1144	-0.020352	0.1164	0.1313	FALSE	FALSE	FALSE	9	122276088	0.0111518	44889	0.0679908	epilepsy, all documented cases || id:ieu-b-8	epilepsy, all documented cases	epilepsy, all documented cases || ||	TRUE	igd	NA	NA	NA	NA	NA	NA	NA	0.0257	8.27e-06	M01515.xenobiotics	TRUE	reported	XysmYy	textfile	2	TRUE	0.00252615	19.8096
rs10458721	A	G	A	G	-0.0786	-0.0125261	0.609	0.6034	FALSE	FALSE	FALSE	10	49905547	0.0074872	44889	0.09438	epilepsy, all documented cases || id:ieu-b-8	epilepsy, all documented cases	epilepsy, all documented cases || ||	TRUE	igd	NA	NA	NA	NA	NA	NA	NA	0.0175	7.23e-06	M01515.xenobiotics	TRUE	reported	XysmYy	textfile	2	TRUE	0.00257171	20.1678
rs16832600	T	C	T	C	0.2205	0.0208949	0.0297	0.0416	FALSE	FALSE	FALSE	1	235586376	0.0185075	44889	0.2588	epilepsy, all documented cases || id:ieu-b-8	epilepsy, all documented cases	epilepsy, all documented cases || ||	TRUE	igd	NA	NA	NA	NA	NA	NA	NA	0.0469	2.58e-06	M01515.xenobiotics	TRUE	reported	XysmYy	textfile	2	TRUE	0.0028172	22.0984
rs10471169	T	C	T	C	0.9362	0.0140476	0.0105	0.082	FALSE	FALSE	FALSE	4	168628323	0.0134556	44889	0.2964	epilepsy, all documented cases || id:ieu-b-8	epilepsy, all documented cases	epilepsy, all documented cases || ||	TRUE	igd	NA	NA	NA	NA	NA	NA	NA	0.1854	4.43e-07	M01515.xenobiotics	TRUE	reported	XysmYy	textfile	2	TRUE	0.00324845	25.4922
rs12075728	T	G	T	G	-0.4196	-0.0127512	0.9442	0.9422	FALSE	FALSE	FALSE	1	191655181	0.0154186	44889	0.4083	epilepsy, all documented cases || id:ieu-b-8	epilepsy, all documented cases	epilepsy, all documented cases || ||	TRUE	igd	NA	NA	NA	NA	NA	NA	NA	0.0922	5.39e-06	M01515.xenobiotics	TRUE	reported	XysmYy	textfile	2	TRUE	0.00264017	20.7061
rs16862165	T	C	T	C	-0.413	0.0187113	0.99	0.983	FALSE	FALSE	FALSE	3	149414446	0.0283935	44889	0.5097	epilepsy, all documented cases || id:ieu-b-8	epilepsy, all documented cases	epilepsy, all documented cases || ||	TRUE	igd	NA	NA	NA	NA	NA	NA	NA	0.089	3.48e-06	M01515.xenobiotics	TRUE	reported	XysmYy	textfile	2	TRUE	0.00274472	21.5283
rs1164673	C	G	C	G	0.0754	-0.00434307	0.3743	0.3729	FALSE	TRUE	FALSE	11	49328356	0.00748805	44889	0.5622	epilepsy, all documented cases || id:ieu-b-8	epilepsy, all documented cases	epilepsy, all documented cases || ||	TRUE	igd	NA	NA	NA	NA	NA	NA	NA	0.0168	7.27e-06	M01515.xenobiotics	TRUE	reported	XysmYy	textfile	2	TRUE	0.0025679	20.1378
rs10749553	A	G	A	G	-0.0868	0.00407072	0.3074	0.3475	FALSE	FALSE	FALSE	10	89341315	0.00798181	44889	0.61	epilepsy, all documented cases || id:ieu-b-8	epilepsy, all documented cases	epilepsy, all documented cases || ||	TRUE	igd	TRUE	rs10749553	rs10749555	A	G	A	C	0.0194	7.55e-06	M01515.xenobiotics	TRUE	reported	XysmYy	textfile	2	TRUE	0.0025521	20.0136
rs17682068	A	G	A	G	-0.1299	-0.00600491	0.9248	0.9413	FALSE	FALSE	FALSE	8	119398255	0.0161422	44889	0.709999	epilepsy, all documented cases || id:ieu-b-8	epilepsy, all documented cases	epilepsy, all documented cases || ||	TRUE	igd	NA	NA	NA	NA	NA	NA	NA	0.029	7.45e-06	M01515.xenobiotics	TRUE	reported	XysmYy	textfile	2	TRUE	0.00255789	20.0591
rs9453415	A	G	A	G	0.374	0.00715618	0.011	0.0186	FALSE	FALSE	FALSE	6	66522851	0.0271067	44889	0.791899	epilepsy, all documented cases || id:ieu-b-8	epilepsy, all documented cases	epilepsy, all documented cases || ||	TRUE	igd	NA	NA	NA	NA	NA	NA	NA	0.083	6.61e-06	M01515.xenobiotics	TRUE	reported	XysmYy	textfile	2	TRUE	0.00258841	20.2991
rs10205265	T	C	T	C	-0.0901	0.001083	0.2056	0.1952	FALSE	FALSE	FALSE	2	134625729	0.00958407	44889	0.91	epilepsy, all documented cases || id:ieu-b-8	epilepsy, all documented cases	epilepsy, all documented cases || ||	TRUE	igd	NA	NA	NA	NA	NA	NA	NA	0.0202	7.79e-06	M01515.xenobiotics	TRUE	reported	XysmYy	textfile	2	TRUE	0.00253638	19.89
rs11256026	A	G	A	G	-0.2061	0.000429513	0.6357	0.6104	FALSE	FALSE	FALSE	10	9054689	0.00753531	44889	0.9542	epilepsy, all documented cases || id:ieu-b-8	epilepsy, all documented cases	epilepsy, all documented cases || ||	TRUE	igd	NA	NA	NA	NA	NA	NA	NA	0.0409	4.6e-07	M01515.xenobiotics	TRUE	reported	XysmYy	textfile	2	TRUE	0.00323499	25.3862
rs11650615	C	G	C	G	0.0081	0.0256437	0.6907	0.7163	FALSE	TRUE	FALSE	17	46123698	0.00821388	44889	0.00179701	epilepsy, all documented cases || id:ieu-b-8	epilepsy, all documented cases	epilepsy, all documented cases || ||	TRUE	igd	NA	NA	NA	NA	NA	NA	NA	0.0018	5.99e-06	M01558.metabolites	TRUE	reported	5rpshY	textfile	2	TRUE	0.00258151	20.2448
rs3813810	A	C	A	C	0.0117	-0.0257701	0.1334	0.1378	FALSE	FALSE	FALSE	1	4088339	0.0108918	44889	0.0179999	epilepsy, all documented cases || id:ieu-b-8	epilepsy, all documented cases	epilepsy, all documented cases || ||	TRUE	igd	NA	NA	NA	NA	NA	NA	NA	0.0026	5.73e-06	M01558.metabolites	TRUE	reported	5rpshY	textfile	2	TRUE	0.00258151	20.2448
rs10496826	A	G	A	G	-0.008	0.0176056	0.2948	0.298	FALSE	FALSE	FALSE	2	140474772	0.00793402	44889	0.0265003	epilepsy, all documented cases || id:ieu-b-8	epilepsy, all documented cases	epilepsy, all documented cases || ||	TRUE	igd	NA	NA	NA	NA	NA	NA	NA	0.0018	7.77e-06	M01558.metabolites	TRUE	reported	5rpshY	textfile	2	TRUE	0.00251832	19.748
rs1280717	A	G	A	G	0.0094	-0.0161894	0.2512	0.2565	FALSE	FALSE	FALSE	6	54497728	0.0082557	44889	0.0498402	epilepsy, all documented cases || id:ieu-b-8	epilepsy, all documented cases	epilepsy, all documented cases || ||	TRUE	igd	NA	NA	NA	NA	NA	NA	NA	0.0018	2.01e-07	M01558.metabolites	TRUE	reported	5rpshY	textfile	2	TRUE	0.00347353	27.2646
rs2144834	A	G	A	G	0.008	-0.0147135	0.2535	0.2365	FALSE	FALSE	FALSE	14	94773634	0.00846089	44889	0.0820503	epilepsy, all documented cases || id:ieu-b-8	epilepsy, all documented cases	epilepsy, all documented cases || ||	TRUE	igd	NA	NA	NA	NA	NA	NA	NA	0.0018	7.97e-06	M01558.metabolites	TRUE	reported	5rpshY	textfile	2	TRUE	0.00251832	19.748
rs4687937	T	C	T	C	-0.0079	-0.00959089	0.3741	0.3712	FALSE	FALSE	FALSE	3	118422245	0.0075638	44889	0.2047	epilepsy, all documented cases || id:ieu-b-8	epilepsy, all documented cases	epilepsy, all documented cases || ||	TRUE	igd	NA	NA	NA	NA	NA	NA	NA	0.0018	9.47e-06	M01558.metabolites	TRUE	reported	5rpshY	textfile	2	TRUE	0.00245591	19.2574
rs9940567	T	C	T	C	0.0095	-0.0105867	0.7319	0.7356	FALSE	FALSE	FALSE	16	62285678	0.00844235	44889	0.21	epilepsy, all documented cases || id:ieu-b-8	epilepsy, all documented cases	epilepsy, all documented cases || ||	TRUE	igd	NA	NA	NA	NA	NA	NA	NA	0.0018	1.57e-07	M01558.metabolites	TRUE	reported	5rpshY	textfile	2	TRUE	0.00354756	27.8478
rs1538330	T	G	T	G	-0.0306	0.0285833	0.0213	0.0226	FALSE	FALSE	FALSE	6	715684	0.0253848	44889	0.26	epilepsy, all documented cases || id:ieu-b-8	epilepsy, all documented cases	epilepsy, all documented cases || ||	TRUE	igd	NA	NA	NA	NA	NA	NA	NA	0.0064	1.73e-06	M01558.metabolites	TRUE	reported	5rpshY	textfile	2	TRUE	0.00291331	22.8545
rs4443239	T	G	T	G	0.02	-0.00961243	0.7446	0.774	FALSE	FALSE	FALSE	4	170263032	0.00863651	44889	0.2656	epilepsy, all documented cases || id:ieu-b-8	epilepsy, all documented cases	epilepsy, all documented cases || ||	TRUE	igd	NA	NA	NA	NA	NA	NA	NA	0.0042	2.27e-06	M01558.metabolites	TRUE	reported	5rpshY	textfile	2	TRUE	0.00288985	22.6699
rs9657488	T	C	T	C	0.0124	0.00839807	0.3749	0.4158	FALSE	FALSE	FALSE	8	18115509	0.00759319	44889	0.2687	epilepsy, all documented cases || id:ieu-b-8	epilepsy, all documented cases	epilepsy, all documented cases || ||	TRUE	igd	NA	NA	NA	NA	NA	NA	NA	0.0018	3.53e-12	M01558.metabolites	TRUE	reported	5rpshY	textfile	2	TRUE	0.00602897	47.4447
rs2290156	C	G	C	G	0.0088	-0.00856535	0.2806	0.2894	FALSE	TRUE	FALSE	2	11333208	0.00808815	44889	0.2896	epilepsy, all documented cases || id:ieu-b-8	epilepsy, all documented cases	epilepsy, all documented cases || ||	TRUE	igd	NA	NA	NA	NA	NA	NA	NA	0.0018	1.05e-06	M01558.metabolites	TRUE	reported	5rpshY	textfile	2	TRUE	0.00304556	23.8951
rs1041983	T	C	T	C	-0.0161	0.0080635	0.3233	0.3203	FALSE	FALSE	FALSE	8	18257795	0.0077833	44889	0.3	epilepsy, all documented cases || id:ieu-b-8	epilepsy, all documented cases	epilepsy, all documented cases || ||	TRUE	igd	NA	NA	NA	NA	NA	NA	NA	0.0018	2.14e-19	M01558.metabolites	TRUE	reported	5rpshY	textfile	2	TRUE	0.0101218	79.9826
rs2604548	T	C	T	C	-0.0086	-0.00746307	0.6463	0.6468	FALSE	FALSE	FALSE	4	15090453	0.00775787	44889	0.3361	epilepsy, all documented cases || id:ieu-b-8	epilepsy, all documented cases	epilepsy, all documented cases || ||	TRUE	igd	NA	NA	NA	NA	NA	NA	NA	0.0018	1.29e-06	M01558.metabolites	TRUE	reported	5rpshY	textfile	2	TRUE	0.00290909	22.8213
rs4923082	T	C	T	C	0.0081	-0.00747988	0.2518	0.2587	FALSE	FALSE	FALSE	11	23288296	0.00821965	44889	0.3629	epilepsy, all documented cases || id:ieu-b-8	epilepsy, all documented cases	epilepsy, all documented cases || ||	TRUE	igd	NA	NA	NA	NA	NA	NA	NA	0.0018	6.95e-06	M01558.metabolites	TRUE	reported	5rpshY	textfile	2	TRUE	0.00258151	20.2448
rs4692012	A	G	A	G	-0.0082	-0.00663115	0.5389	0.5372	FALSE	FALSE	FALSE	4	165747026	0.00755257	44889	0.38	epilepsy, all documented cases || id:ieu-b-8	epilepsy, all documented cases	epilepsy, all documented cases || ||	TRUE	igd	NA	NA	NA	NA	NA	NA	NA	0.0018	3.35e-06	M01558.metabolites	TRUE	reported	5rpshY	textfile	2	TRUE	0.00264547	20.7478
rs10004130	A	G	A	G	0.009	-0.00631475	0.581	0.5905	FALSE	FALSE	FALSE	4	84671147	0.0073257	44889	0.3885	epilepsy, all documented cases || id:ieu-b-8	epilepsy, all documented cases	epilepsy, all documented cases || ||	TRUE	igd	TRUE	rs10004130	rs13435304	G	A	A	G	0.002	6.8e-06	M01558.metabolites	TRUE	reported	5rpshY	textfile	2	TRUE	0.00258151	20.2448
rs2055056	T	C	T	C	-0.0244	0.0163747	0.968	0.9666	FALSE	FALSE	FALSE	8	96293103	0.0207538	44889	0.43	epilepsy, all documented cases || id:ieu-b-8	epilepsy, all documented cases	epilepsy, all documented cases || ||	TRUE	igd	TRUE	rs2055056	rs112505062	C	T	A	G	0.0055	8.57e-06	M01558.metabolites	TRUE	reported	5rpshY	textfile	2	TRUE	0.0025092	19.6763
rs2374393	C	G	C	G	0.0078	0.00584428	0.4365	0.4405	FALSE	TRUE	TRUE	2	42414557	0.00748307	44889	0.4347	epilepsy, all documented cases || id:ieu-b-8	epilepsy, all documented cases	epilepsy, all documented cases || ||	TRUE	igd	NA	NA	NA	NA	NA	NA	NA	0.0018	9.22e-06	M01558.metabolites	TRUE	reported	5rpshY	textfile	2	FALSE	0.00239428	18.773
rs304171	T	C	T	C	-0.0168	-0.0106281	0.0624	0.0629	FALSE	FALSE	FALSE	3	62780809	0.015183	44889	0.4838	epilepsy, all documented cases || id:ieu-b-8	epilepsy, all documented cases	epilepsy, all documented cases || ||	TRUE	igd	NA	NA	NA	NA	NA	NA	NA	0.0036	2.17e-06	M01558.metabolites	TRUE	reported	5rpshY	textfile	2	TRUE	0.00277573	21.7722
rs6500864	A	G	A	G	-0.0083	-0.00494866	0.2762	0.2725	FALSE	FALSE	FALSE	16	6938132	0.00817961	44889	0.5449	epilepsy, all documented cases || id:ieu-b-8	epilepsy, all documented cases	epilepsy, all documented cases || ||	TRUE	igd	NA	NA	NA	NA	NA	NA	NA	0.0018	4.34e-06	M01558.metabolites	TRUE	reported	5rpshY	textfile	2	TRUE	0.00271022	21.2569
rs1556880	T	C	T	C	0.0081	0.00452128	0.2976	0.3033	FALSE	FALSE	FALSE	6	150615827	0.00817591	44889	0.58	epilepsy, all documented cases || id:ieu-b-8	epilepsy, all documented cases	epilepsy, all documented cases || ||	TRUE	igd	NA	NA	NA	NA	NA	NA	NA	0.0018	6.04e-06	M01558.metabolites	TRUE	reported	5rpshY	textfile	2	TRUE	0.00258151	20.2448
rs2252585	T	C	T	C	-0.0081	-0.00397757	0.7349	0.7198	FALSE	FALSE	FALSE	21	36241929	0.00811749	44889	0.6242	epilepsy, all documented cases || id:ieu-b-8	epilepsy, all documented cases	epilepsy, all documented cases || ||	TRUE	igd	NA	NA	NA	NA	NA	NA	NA	0.0018	5.97e-06	M01558.metabolites	TRUE	reported	5rpshY	textfile	2	TRUE	0.00258151	20.2448
rs13164411	T	C	T	C	0.0082	0.00352921	0.7246	0.7341	FALSE	FALSE	FALSE	5	105377638	0.0081506	44889	0.6652	epilepsy, all documented cases || id:ieu-b-8	epilepsy, all documented cases	epilepsy, all documented cases || ||	TRUE	igd	NA	NA	NA	NA	NA	NA	NA	0.0018	5.33e-06	M01558.metabolites	TRUE	reported	5rpshY	textfile	2	TRUE	0.00264547	20.7478
rs7228099	T	C	T	C	-0.0097	-0.00263551	0.4364	0.4307	FALSE	FALSE	FALSE	18	22786478	0.00728042	44889	0.7175	epilepsy, all documented cases || id:ieu-b-8	epilepsy, all documented cases	epilepsy, all documented cases || ||	TRUE	igd	NA	NA	NA	NA	NA	NA	NA	0.0018	3.61e-08	M01558.metabolites	TRUE	reported	5rpshY	textfile	2	TRUE	0.00369795	29.0327
rs1812125	T	G	T	G	-0.0085	0.00293077	0.7578	0.78	FALSE	FALSE	FALSE	18	44138761	0.00882763	44889	0.7399	epilepsy, all documented cases || id:ieu-b-8	epilepsy, all documented cases	epilepsy, all documented cases || ||	TRUE	igd	NA	NA	NA	NA	NA	NA	NA	0.0018	3.48e-06	M01558.metabolites	TRUE	reported	5rpshY	textfile	2	TRUE	0.00284203	22.2937
rs890984	A	G	A	G	-0.012	0.00304004	0.1092	0.1241	FALSE	FALSE	FALSE	5	479540	0.0109354	44889	0.780899	epilepsy, all documented cases || id:ieu-b-8	epilepsy, all documented cases	epilepsy, all documented cases || ||	TRUE	igd	NA	NA	NA	NA	NA	NA	NA	0.0027	6.91e-06	M01558.metabolites	TRUE	reported	5rpshY	textfile	2	TRUE	0.00251832	19.748
rs9354329	T	C	T	C	-0.0081	-0.00124129	0.6322	0.6202	FALSE	FALSE	FALSE	6	66600184	0.00743286	44889	0.8677	epilepsy, all documented cases || id:ieu-b-8	epilepsy, all documented cases	epilepsy, all documented cases || ||	TRUE	igd	NA	NA	NA	NA	NA	NA	NA	0.0018	5.1e-06	M01558.metabolites	TRUE	reported	5rpshY	textfile	2	TRUE	0.00258151	20.2448
rs13271577	T	C	T	C	0.0219	0.00163903	0.1383	0.1546	FALSE	FALSE	FALSE	8	18214151	0.0102439	44889	0.8728	epilepsy, all documented cases || id:ieu-b-8	epilepsy, all documented cases	epilepsy, all documented cases || ||	TRUE	igd	NA	NA	NA	NA	NA	NA	NA	0.0026	2.56e-17	M01558.metabolites	TRUE	reported	5rpshY	textfile	2	TRUE	0.00898654	70.9301
rs721399	T	C	T	C	-0.0289	0.000884049	0.7176	0.6954	FALSE	FALSE	FALSE	8	18259366	0.00782344	44889	0.9099	epilepsy, all documented cases || id:ieu-b-8	epilepsy, all documented cases	epilepsy, all documented cases || ||	TRUE	igd	NA	NA	NA	NA	NA	NA	NA	0.0018	3.95e-58	M01558.metabolites	TRUE	reported	5rpshY	textfile	2	TRUE	0.0318965	257.715
rs1604290	A	C	A	C	-0.0079	0.000868857	0.3851	0.3791	FALSE	FALSE	FALSE	18	4946422	0.007689	44889	0.91	epilepsy, all documented cases || id:ieu-b-8	epilepsy, all documented cases	epilepsy, all documented cases || ||	TRUE	igd	NA	NA	NA	NA	NA	NA	NA	0.0018	8.13e-06	M01558.metabolites	TRUE	reported	5rpshY	textfile	2	TRUE	0.00245591	19.2574
rs7817770	T	C	T	C	0.0094	-0.000754231	0.3971	0.4167	FALSE	FALSE	FALSE	8	18307161	0.00739442	44889	0.9185	epilepsy, all documented cases || id:ieu-b-8	epilepsy, all documented cases	epilepsy, all documented cases || ||	TRUE	igd	NA	NA	NA	NA	NA	NA	NA	0.0018	9.42e-08	M01558.metabolites	TRUE	reported	5rpshY	textfile	2	TRUE	0.00347353	27.2646
rs1493031	T	C	T	C	0.0208	-0.000960698	0.0434	0.0392	FALSE	FALSE	FALSE	8	18148612	0.019214	44889	0.96	epilepsy, all documented cases || id:ieu-b-8	epilepsy, all documented cases	epilepsy, all documented cases || ||	TRUE	igd	NA	NA	NA	NA	NA	NA	NA	0.0044	1.96e-06	M01558.metabolites	TRUE	reported	5rpshY	textfile	2	TRUE	0.00284809	22.3414
rs2029830	T	C	T	C	0.0098	-0.000204243	0.3011	0.307	FALSE	FALSE	FALSE	8	18354947	0.00816972	44889	0.98	epilepsy, all documented cases || id:ieu-b-8	epilepsy, all documented cases	epilepsy, all documented cases || ||	TRUE	igd	NA	NA	NA	NA	NA	NA	NA	0.0018	3.49e-08	M01558.metabolites	TRUE	reported	5rpshY	textfile	2	TRUE	0.0037743	29.6344
rs1404410	C	G	C	G	-0.0236	-0.0231244	0.7853	0.8056	FALSE	TRUE	FALSE	7	124248950	0.0091041	44889	0.01108	epilepsy, all documented cases || id:ieu-b-8	epilepsy, all documented cases	epilepsy, all documented cases || ||	TRUE	igd	NA	NA	NA	NA	NA	NA	NA	0.0052	4.57e-06	M01561.metabolites	TRUE	reported	N0IeZl	textfile	2	TRUE	0.00262571	20.5924
rs11145330	A	C	A	C	0.0324	-0.0274323	0.8908	0.8866	FALSE	FALSE	FALSE	9	71733603	0.0113638	44889	0.0157899	epilepsy, all documented cases || id:ieu-b-8	epilepsy, all documented cases	epilepsy, all documented cases || ||	TRUE	igd	NA	NA	NA	NA	NA	NA	NA	0.0068	1.95e-06	M01561.metabolites	TRUE	reported	N0IeZl	textfile	2	TRUE	0.00289324	22.6966
rs1532701	A	G	A	G	0.0137	0.0154185	0.5456	0.5418	FALSE	FALSE	FALSE	16	55698027	0.00734564	44889	0.0358303	epilepsy, all documented cases || id:ieu-b-8	epilepsy, all documented cases	epilepsy, all documented cases || ||	TRUE	igd	NA	NA	NA	NA	NA	NA	NA	0.003	5.07e-06	M01561.metabolites	TRUE	reported	N0IeZl	textfile	2	TRUE	0.00265836	20.8491
rs11992435	A	G	A	G	0.0327	0.0162636	0.9488	0.9419	FALSE	FALSE	FALSE	8	81526083	0.0160233	44889	0.31	epilepsy, all documented cases || id:ieu-b-8	epilepsy, all documented cases	epilepsy, all documented cases || ||	TRUE	igd	NA	NA	NA	NA	NA	NA	NA	0.0072	6.38e-06	M01561.metabolites	TRUE	reported	N0IeZl	textfile	2	TRUE	0.00262941	20.6215
rs2074731	A	C	A	C	-0.0184	0.00416503	0.1654	0.1797	FALSE	FALSE	FALSE	22	30784111	0.00940187	44889	0.6577	epilepsy, all documented cases || id:ieu-b-8	epilepsy, all documented cases	epilepsy, all documented cases || ||	TRUE	igd	TRUE	rs2074731	rs7289360	A	C	C	A	0.0039	2.31e-06	M01561.metabolites	TRUE	reported	N0IeZl	textfile	2	TRUE	0.0028369	22.2534
rs7238006	T	C	T	C	0.0281	0.00359267	0.9262	0.9138	FALSE	FALSE	FALSE	18	31927898	0.0128309	44889	0.779399	epilepsy, all documented cases || id:ieu-b-8	epilepsy, all documented cases	epilepsy, all documented cases || ||	TRUE	igd	NA	NA	NA	NA	NA	NA	NA	0.0057	6.77e-07	M01561.metabolites	TRUE	reported	N0IeZl	textfile	2	TRUE	0.00309662	24.297
rs7930821	T	C	T	C	0.0666	0.00693165	0.0202	0.0189	FALSE	FALSE	FALSE	11	19179983	0.0273978	44889	0.8	epilepsy, all documented cases || id:ieu-b-8	epilepsy, all documented cases	epilepsy, all documented cases || ||	TRUE	igd	TRUE	rs7930821	rs78349397	T	C	A	G	0.0149	7.53e-06	M01561.metabolites	TRUE	reported	N0IeZl	textfile	2	TRUE	0.00254706	19.974
rs835154	A	G	A	G	-0.0114	-0.025106	0.5753	0.552	FALSE	FALSE	FALSE	5	14876569	0.00756206	44889	0.000899995	epilepsy, all documented cases || id:ieu-b-8	epilepsy, all documented cases	epilepsy, all documented cases || ||	TRUE	igd	NA	NA	NA	NA	NA	NA	NA	0.0018	1.15e-10	M01564.metabolites	TRUE	reported	GuNJFc	textfile	2	TRUE	0.00510053	40.1009
rs10514735	A	G	A	G	0.0346	-0.0473527	0.985	0.9742	FALSE	FALSE	FALSE	3	85798950	0.0227003	44889	0.0369598	epilepsy, all documented cases || id:ieu-b-8	epilepsy, all documented cases	epilepsy, all documented cases || ||	TRUE	igd	NA	NA	NA	NA	NA	NA	NA	0.0077	6.51e-06	M01564.metabolites	TRUE	reported	GuNJFc	textfile	2	TRUE	0.00257408	20.1864
rs9372398	T	C	T	C	0.0081	0.0138031	0.5453	0.4369	FALSE	FALSE	FALSE	6	114833591	0.00736952	44889	0.0610197	epilepsy, all documented cases || id:ieu-b-8	epilepsy, all documented cases	epilepsy, all documented cases || ||	TRUE	igd	NA	NA	NA	NA	NA	NA	NA	0.0018	6.74e-06	M01564.metabolites	TRUE	reported	GuNJFc	textfile	2	TRUE	0.00258151	20.2448
rs3193970	T	C	T	C	0.0081	-0.0133099	0.5801	0.586	FALSE	FALSE	FALSE	10	97072008	0.00735352	44889	0.07027	epilepsy, all documented cases || id:ieu-b-8	epilepsy, all documented cases	epilepsy, all documented cases || ||	TRUE	igd	NA	NA	NA	NA	NA	NA	NA	0.0018	6.07e-06	M01564.metabolites	TRUE	reported	GuNJFc	textfile	2	TRUE	0.00258151	20.2448
rs6678076	A	G	A	G	-0.0252	-0.0287242	0.0339	0.0472	FALSE	FALSE	FALSE	1	199233200	0.0169664	44889	0.0903691	epilepsy, all documented cases || id:ieu-b-8	epilepsy, all documented cases	epilepsy, all documented cases || ||	TRUE	igd	NA	NA	NA	NA	NA	NA	NA	0.0052	1.08e-06	M01564.metabolites	TRUE	reported	GuNJFc	textfile	2	TRUE	0.00299271	23.4792
rs10787308	A	G	A	G	-0.009	0.0134335	0.2701	0.2639	FALSE	FALSE	FALSE	10	112908968	0.00816626	44889	0.0999309	epilepsy, all documented cases || id:ieu-b-8	epilepsy, all documented cases	epilepsy, all documented cases || ||	TRUE	igd	NA	NA	NA	NA	NA	NA	NA	0.0018	6.04e-07	M01564.metabolites	TRUE	reported	GuNJFc	textfile	2	TRUE	0.00318512	24.9936
rs1380634	A	G	A	G	-0.0083	-0.0130499	0.7425	0.721	FALSE	FALSE	FALSE	8	80237893	0.00802083	44889	0.1037	epilepsy, all documented cases || id:ieu-b-8	epilepsy, all documented cases	epilepsy, all documented cases || ||	TRUE	igd	NA	NA	NA	NA	NA	NA	NA	0.0018	5.17e-06	M01564.metabolites	TRUE	reported	GuNJFc	textfile	2	TRUE	0.00271022	21.2569
rs7105815	A	G	A	G	0.0091	0.0122572	0.2968	0.3058	FALSE	FALSE	FALSE	11	12309693	0.00783709	44889	0.1178	epilepsy, all documented cases || id:ieu-b-8	epilepsy, all documented cases	epilepsy, all documented cases || ||	TRUE	igd	NA	NA	NA	NA	NA	NA	NA	0.0018	4.93e-07	M01564.metabolites	TRUE	reported	GuNJFc	textfile	2	TRUE	0.00325606	25.5521
rs8017368	A	C	A	C	-0.0083	0.00924523	0.6452	0.6242	FALSE	FALSE	FALSE	14	63527183	0.00747392	44889	0.2163	epilepsy, all documented cases || id:ieu-b-8	epilepsy, all documented cases	epilepsy, all documented cases || ||	TRUE	igd	NA	NA	NA	NA	NA	NA	NA	0.0018	3.85e-06	M01564.metabolites	TRUE	reported	GuNJFc	textfile	2	TRUE	0.00271022	21.2569
rs9327706	A	C	A	C	0.0081	-0.00881989	0.5937	0.5954	FALSE	FALSE	FALSE	5	134512608	0.00741167	44889	0.234	epilepsy, all documented cases || id:ieu-b-8	epilepsy, all documented cases	epilepsy, all documented cases || ||	TRUE	igd	NA	NA	NA	NA	NA	NA	NA	0.0018	5.61e-06	M01564.metabolites	TRUE	reported	GuNJFc	textfile	2	TRUE	0.00258151	20.2448
rs10043015	T	C	T	C	0.0082	-0.00910078	0.7113	0.699	FALSE	FALSE	FALSE	5	168658371	0.00788629	44889	0.2485	epilepsy, all documented cases || id:ieu-b-8	epilepsy, all documented cases	epilepsy, all documented cases || ||	TRUE	igd	NA	NA	NA	NA	NA	NA	NA	0.0018	5.58e-06	M01564.metabolites	TRUE	reported	GuNJFc	textfile	2	TRUE	0.00264547	20.7478
rs910616	T	C	T	C	-0.0093	0.00831483	0.4991	0.4791	FALSE	FALSE	FALSE	6	44074976	0.00738439	44889	0.2602	epilepsy, all documented cases || id:ieu-b-8	epilepsy, all documented cases	epilepsy, all documented cases || ||	TRUE	igd	NA	NA	NA	NA	NA	NA	NA	0.0018	1.97e-07	M01564.metabolites	TRUE	reported	GuNJFc	textfile	2	TRUE	0.00340026	26.6876
rs13151462	A	T	A	T	0.0081	0.00811022	0.5773	0.5694	FALSE	TRUE	TRUE	4	12670968	0.00728027	44889	0.2652	epilepsy, all documented cases || id:ieu-b-8	epilepsy, all documented cases	epilepsy, all documented cases || ||	TRUE	igd	NA	NA	NA	NA	NA	NA	NA	0.0018	5.06e-06	M01564.metabolites	TRUE	reported	GuNJFc	textfile	2	FALSE	0.00258151	20.2448
rs12625828	T	G	T	G	0.0086	0.00838263	0.3366	0.3427	FALSE	FALSE	FALSE	20	48844585	0.00769049	44889	0.2758	epilepsy, all documented cases || id:ieu-b-8	epilepsy, all documented cases	epilepsy, all documented cases || ||	TRUE	igd	NA	NA	NA	NA	NA	NA	NA	0.0018	2.06e-06	M01564.metabolites	TRUE	reported	GuNJFc	textfile	2	TRUE	0.00290909	22.8213
rs7584253	A	C	A	C	0.0083	-0.00856263	0.7047	0.7209	FALSE	FALSE	FALSE	2	48927246	0.00807795	44889	0.2889	epilepsy, all documented cases || id:ieu-b-8	epilepsy, all documented cases	epilepsy, all documented cases || ||	TRUE	igd	NA	NA	NA	NA	NA	NA	NA	0.0018	5.04e-06	M01564.metabolites	TRUE	reported	GuNJFc	textfile	2	TRUE	0.00271022	21.2569
rs8025554	C	G	C	G	-0.008	0.00742826	0.5176	0.5139	FALSE	TRUE	TRUE	15	32418745	0.0074731	44889	0.32	epilepsy, all documented cases || id:ieu-b-8	epilepsy, all documented cases	epilepsy, all documented cases || ||	TRUE	igd	TRUE	rs8025554	rs904952	G	C	T	C	0.0018	6.64e-06	M01564.metabolites	TRUE	reported	GuNJFc	textfile	2	FALSE	0.00251832	19.748
rs2143327	T	C	T	C	0.0392	-0.0241429	0.0129	0.0219	FALSE	FALSE	FALSE	6	146616239	0.0257113	44889	0.3475	epilepsy, all documented cases || id:ieu-b-8	epilepsy, all documented cases	epilepsy, all documented cases || ||	TRUE	igd	NA	NA	NA	NA	NA	NA	NA	0.0085	4.28e-06	M01564.metabolites	TRUE	reported	GuNJFc	textfile	2	TRUE	0.00271098	21.2629
rs11905229	C	G	C	G	0.0131	-0.00679414	0.4254	0.4388	FALSE	TRUE	TRUE	20	55151428	0.00758275	44889	0.37	epilepsy, all documented cases || id:ieu-b-8	epilepsy, all documented cases	epilepsy, all documented cases || ||	TRUE	igd	TRUE	rs11905229	rs6123607	G	C	T	G	0.0029	5.85e-06	M01564.metabolites	TRUE	reported	GuNJFc	textfile	2	FALSE	0.00260128	20.4003
rs170149	A	G	A	G	0.0256	0.0123658	0.074	0.0766	FALSE	FALSE	FALSE	17	6603666	0.0138011	44889	0.3702	epilepsy, all documented cases || id:ieu-b-8	epilepsy, all documented cases	epilepsy, all documented cases || ||	TRUE	igd	TRUE	rs170149	rs184295	A	G	A	G	0.0035	1.42e-13	M01564.metabolites	TRUE	reported	GuNJFc	textfile	2	TRUE	0.00679134	53.4851
rs6077792	T	G	T	G	-0.0085	0.00687402	0.3	0.2911	FALSE	FALSE	FALSE	20	1096116	0.00791938	44889	0.3856	epilepsy, all documented cases || id:ieu-b-8	epilepsy, all documented cases	epilepsy, all documented cases || ||	TRUE	igd	NA	NA	NA	NA	NA	NA	NA	0.0018	2.82e-06	M01564.metabolites	TRUE	reported	GuNJFc	textfile	2	TRUE	0.00284203	22.2937
rs868395	T	G	T	G	0.0101	-0.00673534	0.6653	0.6684	FALSE	FALSE	FALSE	9	85175793	0.0078776	44889	0.3924	epilepsy, all documented cases || id:ieu-b-8	epilepsy, all documented cases	epilepsy, all documented cases || ||	TRUE	igd	NA	NA	NA	NA	NA	NA	NA	0.0018	2.03e-08	M01564.metabolites	TRUE	reported	GuNJFc	textfile	2	TRUE	0.00400797	31.4765
rs7919076	T	C	T	C	-0.0081	0.00581161	0.3416	0.333	FALSE	FALSE	FALSE	10	68328936	0.00782182	44889	0.4572	epilepsy, all documented cases || id:ieu-b-8	epilepsy, all documented cases	epilepsy, all documented cases || ||	TRUE	igd	NA	NA	NA	NA	NA	NA	NA	0.0018	7.79e-06	M01564.metabolites	TRUE	reported	GuNJFc	textfile	2	TRUE	0.00258151	20.2448
rs2534835	T	G	T	G	-0.0083	-0.00575734	0.2407	0.236	FALSE	FALSE	FALSE	5	56948443	0.00847914	44889	0.4974	epilepsy, all documented cases || id:ieu-b-8	epilepsy, all documented cases	epilepsy, all documented cases || ||	TRUE	igd	NA	NA	NA	NA	NA	NA	NA	0.0018	6.23e-06	M01564.metabolites	TRUE	reported	GuNJFc	textfile	2	TRUE	0.00271022	21.2569
rs7710027	T	C	T	C	0.0081	0.00520476	0.2886	0.2762	FALSE	FALSE	FALSE	5	55901945	0.00814516	44889	0.522701	epilepsy, all documented cases || id:ieu-b-8	epilepsy, all documented cases	epilepsy, all documented cases || ||	TRUE	igd	NA	NA	NA	NA	NA	NA	NA	0.0018	9.16e-06	M01564.metabolites	TRUE	reported	GuNJFc	textfile	2	TRUE	0.00258151	20.2448
rs2239337	C	G	C	G	0.023	0.0123896	0.0356	0.0351	FALSE	TRUE	FALSE	16	22911553	0.0202114	44889	0.54	epilepsy, all documented cases || id:ieu-b-8	epilepsy, all documented cases	epilepsy, all documented cases || ||	TRUE	igd	NA	NA	NA	NA	NA	NA	NA	0.0051	7.51e-06	M01564.metabolites	TRUE	reported	GuNJFc	textfile	2	TRUE	0.00259274	20.3331
rs10992722	A	C	A	C	0.0326	0.0122084	0.0163	0.021	FALSE	FALSE	FALSE	9	96163761	0.0257019	44889	0.635	epilepsy, all documented cases || id:ieu-b-8	epilepsy, all documented cases	epilepsy, all documented cases || ||	TRUE	igd	NA	NA	NA	NA	NA	NA	NA	0.0069	2.44e-06	M01564.metabolites	TRUE	reported	GuNJFc	textfile	2	TRUE	0.00284492	22.3165
rs17034684	T	G	T	G	0.0081	-0.00371722	0.2881	0.2922	FALSE	FALSE	FALSE	4	105511810	0.00799402	44889	0.6423	epilepsy, all documented cases || id:ieu-b-8	epilepsy, all documented cases	epilepsy, all documented cases || ||	TRUE	igd	NA	NA	NA	NA	NA	NA	NA	0.0018	7.9e-06	M01564.metabolites	TRUE	reported	GuNJFc	textfile	2	TRUE	0.00258151	20.2448
rs11120725	A	G	A	G	-0.0181	0.00331068	0.4596	0.457	FALSE	FALSE	FALSE	1	216206768	0.00738992	44889	0.653899	epilepsy, all documented cases || id:ieu-b-8	epilepsy, all documented cases	epilepsy, all documented cases || ||	TRUE	igd	NA	NA	NA	NA	NA	NA	NA	0.0039	4.61e-06	M01564.metabolites	TRUE	reported	GuNJFc	textfile	2	TRUE	0.0027454	21.5336
rs12803308	A	T	A	T	-0.0081	-0.00291108	0.6752	0.629	FALSE	TRUE	FALSE	11	96182380	0.00750278	44889	0.697999	epilepsy, all documented cases || id:ieu-b-8	epilepsy, all documented cases	epilepsy, all documented cases || ||	TRUE	igd	TRUE	rs12803308	rs1451334	T	A	C	T	0.0018	5.97e-06	M01564.metabolites	TRUE	reported	GuNJFc	textfile	2	TRUE	0.00258151	20.2448
rs1404373	T	C	T	C	-0.0084	0.00292275	0.6525	0.6644	FALSE	FALSE	FALSE	4	58204024	0.00765119	44889	0.702399	epilepsy, all documented cases || id:ieu-b-8	epilepsy, all documented cases	epilepsy, all documented cases || ||	TRUE	igd	NA	NA	NA	NA	NA	NA	NA	0.0018	2.92e-06	M01564.metabolites	TRUE	reported	GuNJFc	textfile	2	TRUE	0.00277573	21.7722
rs9389071	A	G	A	G	-0.012	0.00345988	0.1579	0.1608	FALSE	FALSE	FALSE	6	133674634	0.00980135	44889	0.724001	epilepsy, all documented cases || id:ieu-b-8	epilepsy, all documented cases	epilepsy, all documented cases || ||	TRUE	igd	NA	NA	NA	NA	NA	NA	NA	0.0026	5.64e-06	M01564.metabolites	TRUE	reported	GuNJFc	textfile	2	TRUE	0.00271523	21.2963
rs4235093	A	G	A	G	-0.0083	0.00259047	0.2874	0.322	FALSE	FALSE	FALSE	4	72346252	0.00773273	44889	0.7376	epilepsy, all documented cases || id:ieu-b-8	epilepsy, all documented cases	epilepsy, all documented cases || ||	TRUE	igd	NA	NA	NA	NA	NA	NA	NA	0.0018	5.04e-06	M01564.metabolites	TRUE	reported	GuNJFc	textfile	2	TRUE	0.00271022	21.2569
rs940697	A	G	A	G	0.0082	-0.00258257	0.2701	0.2762	FALSE	FALSE	FALSE	7	143183203	0.00812128	44889	0.7503	epilepsy, all documented cases || id:ieu-b-8	epilepsy, all documented cases	epilepsy, all documented cases || ||	TRUE	igd	NA	NA	NA	NA	NA	NA	NA	0.0018	5.71e-06	M01564.metabolites	TRUE	reported	GuNJFc	textfile	2	TRUE	0.00264547	20.7478
rs6507399	A	G	A	G	-0.0101	-0.00196013	0.6713	0.678	FALSE	FALSE	FALSE	18	38732045	0.00774755	44889	0.8002	epilepsy, all documented cases || id:ieu-b-8	epilepsy, all documented cases	epilepsy, all documented cases || ||	TRUE	igd	NA	NA	NA	NA	NA	NA	NA	0.0018	1.7e-08	M01564.metabolites	TRUE	reported	GuNJFc	textfile	2	TRUE	0.00400797	31.4765
rs4999864	C	G	C	G	0.0179	0.00176326	0.9329	0.9284	FALSE	TRUE	FALSE	17	66790174	0.0139941	44889	0.8999	epilepsy, all documented cases || id:ieu-b-8	epilepsy, all documented cases	epilepsy, all documented cases || ||	TRUE	igd	TRUE	rs4999864	rs76042435	G	C	A	G	0.0035	4.77e-07	M01564.metabolites	TRUE	reported	GuNJFc	textfile	2	TRUE	0.0033319	26.1492
rs1530219	A	G	A	G	-0.0078	0.000827789	0.4797	0.4878	FALSE	FALSE	FALSE	15	39602380	0.00719817	44889	0.9082	epilepsy, all documented cases || id:ieu-b-8	epilepsy, all documented cases	epilepsy, all documented cases || ||	TRUE	igd	NA	NA	NA	NA	NA	NA	NA	0.0018	9.94e-06	M01564.metabolites	TRUE	reported	GuNJFc	textfile	2	TRUE	0.00239428	18.773
rs2370136	T	C	T	C	-0.0086	0.000749158	0.4875	0.4627	FALSE	FALSE	FALSE	19	57637759	0.00749158	44889	0.92	epilepsy, all documented cases || id:ieu-b-8	epilepsy, all documented cases	epilepsy, all documented cases || ||	TRUE	igd	TRUE	rs2370136	rs62134268	C	T	C	T	0.0018	1.25e-06	M01564.metabolites	TRUE	reported	GuNJFc	textfile	2	TRUE	0.00290909	22.8213
rs7152965	A	G	A	G	0.0079	-0.000460081	0.4052	0.4239	FALSE	FALSE	FALSE	14	63641417	0.00730287	44889	0.9501	epilepsy, all documented cases || id:ieu-b-8	epilepsy, all documented cases	epilepsy, all documented cases || ||	TRUE	igd	NA	NA	NA	NA	NA	NA	NA	0.0018	9e-06	M01564.metabolites	TRUE	reported	GuNJFc	textfile	2	TRUE	0.00245591	19.2574
rs17131975	A	G	A	G	-0.0216	0.0512375	0.0607	0.0312	FALSE	FALSE	FALSE	5	138583691	0.021068	44889	0.015	epilepsy, all documented cases || id:ieu-b-8	epilepsy, all documented cases	epilepsy, all documented cases || ||	TRUE	igd	NA	NA	NA	NA	NA	NA	NA	0.0048	8.18e-06	M01572.metabolites	TRUE	reported	WpzDqf	textfile	2	TRUE	0.00258151	20.2448
rs13102848	C	G	C	G	-0.0152	0.0190513	0.8686	0.8801	FALSE	TRUE	FALSE	4	107565300	0.0114216	44889	0.0953608	epilepsy, all documented cases || id:ieu-b-8	epilepsy, all documented cases	epilepsy, all documented cases || ||	TRUE	igd	NA	NA	NA	NA	NA	NA	NA	0.0033	3.13e-06	M01572.metabolites	TRUE	reported	WpzDqf	textfile	2	TRUE	0.0027043	21.2104
rs2643891	A	G	A	G	-0.018	-0.0141934	0.165	0.1829	FALSE	FALSE	FALSE	1	2292352	0.00937479	44889	0.1301	epilepsy, all documented cases || id:ieu-b-8	epilepsy, all documented cases	epilepsy, all documented cases || ||	TRUE	igd	NA	NA	NA	NA	NA	NA	NA	0.004	6.8e-06	M01572.metabolites	TRUE	reported	WpzDqf	textfile	2	TRUE	0.00258151	20.2448
rs11618222	T	C	T	C	-0.0182	-0.0128789	0.1008	0.1643	FALSE	FALSE	FALSE	13	26299649	0.00980128	44889	0.1888	epilepsy, all documented cases || id:ieu-b-8	epilepsy, all documented cases	epilepsy, all documented cases || ||	TRUE	igd	NA	NA	NA	NA	NA	NA	NA	0.004	6e-06	M01572.metabolites	TRUE	reported	WpzDqf	textfile	2	TRUE	0.00263904	20.6972
rs6896132	C	G	C	G	0.0121	-0.00877045	0.219	0.2495	FALSE	TRUE	FALSE	5	130773561	0.00832901	44889	0.2925	epilepsy, all documented cases || id:ieu-b-8	epilepsy, all documented cases	epilepsy, all documented cases || ||	TRUE	igd	NA	NA	NA	NA	NA	NA	NA	0.0025	1.8e-06	M01572.metabolites	TRUE	reported	WpzDqf	textfile	2	TRUE	0.00298513	23.4196
rs17011367	T	C	T	C	0.0115	-0.00742704	0.7325	0.729	FALSE	FALSE	FALSE	2	75691522	0.00815262	44889	0.3623	epilepsy, all documented cases || id:ieu-b-8	epilepsy, all documented cases	epilepsy, all documented cases || ||	TRUE	igd	NA	NA	NA	NA	NA	NA	NA	0.0026	7.38e-06	M01572.metabolites	TRUE	reported	WpzDqf	textfile	2	TRUE	0.00249423	19.5586
rs4836200	A	G	A	G	-0.0109	0.00421705	0.6785	0.6324	FALSE	FALSE	FALSE	5	124942918	0.00747704	44889	0.5729	epilepsy, all documented cases || id:ieu-b-8	epilepsy, all documented cases	epilepsy, all documented cases || ||	TRUE	igd	NA	NA	NA	NA	NA	NA	NA	0.0024	5.91e-06	M01572.metabolites	TRUE	reported	WpzDqf	textfile	2	TRUE	0.00262941	20.6215
rs12507784	A	G	A	G	-0.012	0.00417986	0.2395	0.2361	FALSE	FALSE	FALSE	4	137507686	0.00849565	44889	0.6229	epilepsy, all documented cases || id:ieu-b-8	epilepsy, all documented cases	epilepsy, all documented cases || ||	TRUE	igd	NA	NA	NA	NA	NA	NA	NA	0.0025	1.78e-06	M01572.metabolites	TRUE	reported	WpzDqf	textfile	2	TRUE	0.00293614	23.0341
rs17086746	T	C	T	C	-0.046	0.00861049	0.02	0.0298	FALSE	FALSE	FALSE	4	57259999	0.0217437	44889	0.6921	epilepsy, all documented cases || id:ieu-b-8	epilepsy, all documented cases	epilepsy, all documented cases || ||	TRUE	igd	NA	NA	NA	NA	NA	NA	NA	0.01	4.23e-06	M01572.metabolites	TRUE	reported	WpzDqf	textfile	2	TRUE	0.0026972	21.1546
rs12866131	A	C	A	C	0.011	-0.0027786	0.2805	0.2691	FALSE	FALSE	FALSE	13	71781111	0.00812456	44889	0.7326	epilepsy, all documented cases || id:ieu-b-8	epilepsy, all documented cases	epilepsy, all documented cases || ||	TRUE	igd	NA	NA	NA	NA	NA	NA	NA	0.0024	5.62e-06	M01572.metabolites	TRUE	reported	WpzDqf	textfile	2	TRUE	0.00267775	21.0016
rs11061416	A	G	A	G	-0.0125	-0.0010716	0.6428	0.6489	FALSE	FALSE	FALSE	12	131742242	0.00754647	44889	0.8872	epilepsy, all documented cases || id:ieu-b-8	epilepsy, all documented cases	epilepsy, all documented cases || ||	TRUE	igd	NA	NA	NA	NA	NA	NA	NA	0.0024	1.76e-07	M01572.metabolites	TRUE	reported	WpzDqf	textfile	2	TRUE	0.00345514	27.1198
rs338526	T	C	T	C	-0.0111	-0.000676013	0.7181	0.7122	FALSE	FALSE	FALSE	15	86261840	0.00795309	44889	0.9324	epilepsy, all documented cases || id:ieu-b-8	epilepsy, all documented cases	epilepsy, all documented cases || ||	TRUE	igd	NA	NA	NA	NA	NA	NA	NA	0.0024	5.61e-06	M01572.metabolites	TRUE	reported	WpzDqf	textfile	2	TRUE	0.00272652	21.3852
rs11141909	A	C	A	C	0.0808	-0.0460246	0.0405	0.0461	FALSE	FALSE	FALSE	9	90235871	0.0180065	44889	0.0106001	epilepsy, all documented cases || id:ieu-b-8	epilepsy, all documented cases	epilepsy, all documented cases || ||	TRUE	igd	TRUE	rs11141909	rs117037200	A	C	T	C	0.0182	9.02e-06	M01573.metabolites	TRUE	reported	lAogez	textfile	2	TRUE	0.0025128	19.7047
rs2846365	A	G	A	G	0.0336	0.0129756	0.4476	0.466	FALSE	FALSE	FALSE	11	102571892	0.00722874	44889	0.0725805	epilepsy, all documented cases || id:ieu-b-8	epilepsy, all documented cases	epilepsy, all documented cases || ||	TRUE	igd	NA	NA	NA	NA	NA	NA	NA	0.0071	1.98e-06	M01573.metabolites	TRUE	reported	lAogez	textfile	2	TRUE	0.00285425	22.3898
rs9353315	A	G	A	G	-0.0476	0.0174598	0.8731	0.8539	FALSE	FALSE	FALSE	6	86149938	0.0101866	44889	0.0865705	epilepsy, all documented cases || id:ieu-b-8	epilepsy, all documented cases	epilepsy, all documented cases || ||	TRUE	igd	NA	NA	NA	NA	NA	NA	NA	0.0105	5.86e-06	M01573.metabolites	TRUE	reported	lAogez	textfile	2	TRUE	0.00261979	20.5459
rs2257243	A	G	A	G	0.0354	0.0122409	0.6612	0.6808	FALSE	FALSE	FALSE	21	29388746	0.00791269	44889	0.1219	epilepsy, all documented cases || id:ieu-b-8	epilepsy, all documented cases	epilepsy, all documented cases || ||	TRUE	igd	TRUE	rs2257243	rs2205563	G	A	C	T	0.0075	2.19e-06	M01573.metabolites	TRUE	reported	lAogez	textfile	2	TRUE	0.00283936	22.2727
rs12052900	A	G	A	G	-0.1115	-0.0233016	0.9783	0.9705	FALSE	FALSE	FALSE	2	202755176	0.02128	44889	0.2735	epilepsy, all documented cases || id:ieu-b-8	epilepsy, all documented cases	epilepsy, all documented cases || ||	TRUE	igd	NA	NA	NA	NA	NA	NA	NA	0.0242	4.27e-06	M01573.metabolites	TRUE	reported	lAogez	textfile	2	TRUE	0.00270591	21.2231
rs4661299	T	G	T	G	0.0319	0.00805592	0.4551	0.4664	FALSE	FALSE	FALSE	1	15029260	0.00761429	44889	0.29	epilepsy, all documented cases || id:ieu-b-8	epilepsy, all documented cases	epilepsy, all documented cases || ||	TRUE	igd	NA	NA	NA	NA	NA	NA	NA	0.0071	7.63e-06	M01573.metabolites	TRUE	reported	lAogez	textfile	2	TRUE	0.00257346	20.1815
rs16933423	A	G	A	G	0.0891	-0.0237477	0.9651	0.976	FALSE	FALSE	FALSE	8	68510396	0.0244569	44889	0.3316	epilepsy, all documented cases || id:ieu-b-8	epilepsy, all documented cases	epilepsy, all documented cases || ||	TRUE	igd	NA	NA	NA	NA	NA	NA	NA	0.02	8.31e-06	M01573.metabolites	TRUE	reported	lAogez	textfile	2	TRUE	0.00253027	19.842
rs4948051	T	C	T	C	0.0528	0.00362365	0.1328	0.1583	FALSE	FALSE	FALSE	7	55688100	0.00987371	44889	0.7134	epilepsy, all documented cases || id:ieu-b-8	epilepsy, all documented cases	epilepsy, all documented cases || ||	TRUE	igd	NA	NA	NA	NA	NA	NA	NA	0.0115	4.84e-06	M01573.metabolites	TRUE	reported	lAogez	textfile	2	TRUE	0.00268704	21.0747
rs17224277	A	G	A	G	0.0633	-0.000172747	0.0789	0.0869	FALSE	FALSE	FALSE	2	182340444	0.0132882	44889	0.99	epilepsy, all documented cases || id:ieu-b-8	epilepsy, all documented cases	epilepsy, all documented cases || ||	TRUE	igd	NA	NA	NA	NA	NA	NA	NA	0.0134	2.29e-06	M01573.metabolites	TRUE	reported	lAogez	textfile	2	TRUE	0.00284402	22.3093
rs7250750	T	G	T	G	0.0081	-0.0230512	0.8583	0.8479	FALSE	FALSE	FALSE	19	17371484	0.0100836	44889	0.02223	epilepsy, all documented cases || id:ieu-b-8	epilepsy, all documented cases	epilepsy, all documented cases || ||	TRUE	igd	NA	NA	NA	NA	NA	NA	NA	0.0018	7.03e-06	M01585.metabolites	TRUE	reported	Hl9A9E	textfile	2	TRUE	0.00258151	20.2448
rs11144136	T	G	T	G	0.0097	-0.0237652	0.1375	0.1389	FALSE	FALSE	FALSE	9	71502351	0.0106618	44889	0.0258297	epilepsy, all documented cases || id:ieu-b-8	epilepsy, all documented cases	epilepsy, all documented cases || ||	TRUE	igd	NA	NA	NA	NA	NA	NA	NA	0.0018	4.86e-08	M01585.metabolites	TRUE	reported	Hl9A9E	textfile	2	TRUE	0.00369795	29.0327
rs2486925	T	G	T	G	-0.0082	0.0186583	0.1462	0.1742	FALSE	FALSE	FALSE	1	203234037	0.00951955	44889	0.0500196	epilepsy, all documented cases || id:ieu-b-8	epilepsy, all documented cases	epilepsy, all documented cases || ||	TRUE	igd	NA	NA	NA	NA	NA	NA	NA	0.0018	3.47e-06	M01585.metabolites	TRUE	reported	Hl9A9E	textfile	2	TRUE	0.00264547	20.7478
rs6019504	A	G	A	G	0.008	0.0199974	0.8586	0.8669	FALSE	FALSE	FALSE	20	47547008	0.01062	44889	0.0597599	epilepsy, all documented cases || id:ieu-b-8	epilepsy, all documented cases	epilepsy, all documented cases || ||	TRUE	igd	TRUE	rs6019504	rs56395482	G	A	G	A	0.0018	6.69e-06	M01585.metabolites	TRUE	reported	Hl9A9E	textfile	2	TRUE	0.00251832	19.748
rs662760	A	C	A	C	0.0079	0.0140544	0.8723	0.8573	FALSE	FALSE	FALSE	6	85864995	0.0102963	44889	0.1721	epilepsy, all documented cases || id:ieu-b-8	epilepsy, all documented cases	epilepsy, all documented cases || ||	TRUE	igd	NA	NA	NA	NA	NA	NA	NA	0.0018	8.04e-06	M01585.metabolites	TRUE	reported	Hl9A9E	textfile	2	TRUE	0.00245591	19.2574
rs10125203	C	G	C	G	0.009	0.013485	0.8698	0.8664	FALSE	TRUE	FALSE	9	83708171	0.0108838	44889	0.2154	epilepsy, all documented cases || id:ieu-b-8	epilepsy, all documented cases	epilepsy, all documented cases || ||	TRUE	igd	NA	NA	NA	NA	NA	NA	NA	0.0018	4.11e-07	M01585.metabolites	TRUE	reported	Hl9A9E	textfile	2	TRUE	0.00318512	24.9936
rs1554074	A	G	A	G	0.0086	0.0110809	0.1925	0.1876	FALSE	FALSE	FALSE	12	101240350	0.00921103	44889	0.229	epilepsy, all documented cases || id:ieu-b-8	epilepsy, all documented cases	epilepsy, all documented cases || ||	TRUE	igd	NA	NA	NA	NA	NA	NA	NA	0.0017	6.39e-07	M01585.metabolites	TRUE	reported	Hl9A9E	textfile	2	TRUE	0.00326026	25.5852
rs6462723	A	G	A	G	-0.0085	0.00938217	0.121	0.1255	FALSE	FALSE	FALSE	7	36957350	0.0108842	44889	0.3885	epilepsy, all documented cases || id:ieu-b-8	epilepsy, all documented cases	epilepsy, all documented cases || ||	TRUE	igd	NA	NA	NA	NA	NA	NA	NA	0.0018	1.92e-06	M01585.metabolites	TRUE	reported	Hl9A9E	textfile	2	TRUE	0.00284203	22.2937
rs513209	A	C	A	C	-0.0082	0.00869441	0.8824	0.8891	FALSE	FALSE	FALSE	11	125474766	0.0117651	44889	0.4598	epilepsy, all documented cases || id:ieu-b-8	epilepsy, all documented cases	epilepsy, all documented cases || ||	TRUE	igd	TRUE	rs513209	rs579661	C	A	A	G	0.0018	6.6e-06	M01585.metabolites	TRUE	reported	Hl9A9E	textfile	2	TRUE	0.00264547	20.7478
rs7178551	T	C	T	C	0.0081	-0.00670811	0.1545	0.1901	FALSE	FALSE	FALSE	15	81263637	0.00944804	44889	0.4776	epilepsy, all documented cases || id:ieu-b-8	epilepsy, all documented cases	epilepsy, all documented cases || ||	TRUE	igd	NA	NA	NA	NA	NA	NA	NA	0.0017	2.66e-06	M01585.metabolites	TRUE	reported	Hl9A9E	textfile	2	TRUE	0.00289324	22.6966
rs2596194	A	T	A	T	-0.0083	-0.00744188	0.1255	0.1349	FALSE	TRUE	FALSE	15	33686777	0.011025	44889	0.499501	epilepsy, all documented cases || id:ieu-b-8	epilepsy, all documented cases	epilepsy, all documented cases || ||	TRUE	igd	NA	NA	NA	NA	NA	NA	NA	0.0018	2.59e-06	M01585.metabolites	TRUE	reported	Hl9A9E	textfile	2	TRUE	0.00271022	21.2569
rs10988352	T	G	T	G	0.0084	-0.00569093	0.1244	0.1269	FALSE	FALSE	FALSE	9	132161256	0.0111369	44889	0.609399	epilepsy, all documented cases || id:ieu-b-8	epilepsy, all documented cases	epilepsy, all documented cases || ||	TRUE	igd	NA	NA	NA	NA	NA	NA	NA	0.0018	3.09e-06	M01585.metabolites	TRUE	reported	Hl9A9E	textfile	2	TRUE	0.00277573	21.7722
rs10757735	A	C	A	C	-0.008	-0.00238503	0.132	0.147	FALSE	FALSE	FALSE	9	28378292	0.0101924	44889	0.8153	epilepsy, all documented cases || id:ieu-b-8	epilepsy, all documented cases	epilepsy, all documented cases || ||	TRUE	igd	TRUE	rs10757735	rs10124042	A	C	G	A	0.0018	7.91e-06	M01585.metabolites	TRUE	reported	Hl9A9E	textfile	2	TRUE	0.00251832	19.748
rs6690829	T	C	T	C	-0.008	0.00169174	0.24	0.2516	FALSE	FALSE	FALSE	1	245730311	0.0084587	44889	0.8415	epilepsy, all documented cases || id:ieu-b-8	epilepsy, all documented cases	epilepsy, all documented cases || ||	TRUE	igd	NA	NA	NA	NA	NA	NA	NA	0.0016	1.24e-06	M01585.metabolites	TRUE	reported	Hl9A9E	textfile	2	TRUE	0.00318512	24.9936
rs11045425	A	G	A	G	0.0086	0.00186299	0.1266	0.1055	FALSE	FALSE	FALSE	12	20921338	0.0120193	44889	0.877	epilepsy, all documented cases || id:ieu-b-8	epilepsy, all documented cases	epilepsy, all documented cases || ||	TRUE	igd	TRUE	rs11045425	rs148273051	A	G	T	C	0.0018	1.83e-06	M01585.metabolites	TRUE	reported	Hl9A9E	textfile	2	TRUE	0.00290909	22.8213
rs10090064	T	C	T	C	0.0077	0.000505616	0.8026	0.8017	FALSE	FALSE	FALSE	8	92896022	0.00902885	44889	0.9555	epilepsy, all documented cases || id:ieu-b-8	epilepsy, all documented cases	epilepsy, all documented cases || ||	TRUE	igd	NA	NA	NA	NA	NA	NA	NA	0.0017	5.93e-06	M01585.metabolites	TRUE	reported	Hl9A9E	textfile	2	TRUE	0.00261528	20.5103
rs10939663	T	G	T	G	-0.0161	0.0146139	0.7279	0.7329	FALSE	FALSE	FALSE	4	10032516	0.00820086	44889	0.0746999	epilepsy, all documented cases || id:ieu-b-8	epilepsy, all documented cases	epilepsy, all documented cases || ||	TRUE	igd	NA	NA	NA	NA	NA	NA	NA	0.0017	5.57e-22	M01604.metabolites	TRUE	reported	3hZMiq	textfile	2	TRUE	0.0113338	89.6691
rs12579148	T	C	T	C	-0.0077	-0.014856	0.1887	0.1756	FALSE	FALSE	FALSE	12	26803493	0.00948658	44889	0.1174	epilepsy, all documented cases || id:ieu-b-8	epilepsy, all documented cases	epilepsy, all documented cases || ||	TRUE	igd	NA	NA	NA	NA	NA	NA	NA	0.0017	5.92e-06	M01604.metabolites	TRUE	reported	3hZMiq	textfile	2	TRUE	0.00261528	20.5103
rs16953268	A	C	A	C	-0.0115	0.0222066	0.0689	0.069	FALSE	FALSE	FALSE	16	54286557	0.0141986	44889	0.1178	epilepsy, all documented cases || id:ieu-b-8	epilepsy, all documented cases	epilepsy, all documented cases || ||	TRUE	igd	NA	NA	NA	NA	NA	NA	NA	0.0026	7.73e-06	M01604.metabolites	TRUE	reported	3hZMiq	textfile	2	TRUE	0.00249423	19.5586
rs1825043	A	G	A	G	0.019	0.0255725	0.9571	0.0549	FALSE	FALSE	FALSE	4	9614520	0.0164453	44889	0.12	epilepsy, all documented cases || id:ieu-b-8	epilepsy, all documented cases	epilepsy, all documented cases || ||	TRUE	igd	TRUE	rs1825043	rs9917965	G	A	A	T	0.0038	5.26e-07	M01604.metabolites	TRUE	reported	3hZMiq	textfile	2	TRUE	0.00318512	24.9936
rs11741189	T	C	T	C	-0.0087	0.0131665	0.177	0.173	FALSE	FALSE	FALSE	5	179543546	0.00954098	44889	0.1677	epilepsy, all documented cases || id:ieu-b-8	epilepsy, all documented cases	epilepsy, all documented cases || ||	TRUE	igd	NA	NA	NA	NA	NA	NA	NA	0.0017	3.78e-07	M01604.metabolites	TRUE	reported	3hZMiq	textfile	2	TRUE	0.00333627	26.1836
rs11737601	A	G	A	G	0.0104	-0.00849199	0.6847	0.6988	FALSE	FALSE	FALSE	4	10488568	0.00792903	44889	0.284	epilepsy, all documented cases || id:ieu-b-8	epilepsy, all documented cases	epilepsy, all documented cases || ||	TRUE	igd	NA	NA	NA	NA	NA	NA	NA	0.0016	1.34e-10	M01604.metabolites	TRUE	reported	3hZMiq	textfile	2	TRUE	0.00537105	42.2392
rs938554	C	G	C	G	-0.0348	-0.00891735	0.2256	0.2096	FALSE	TRUE	FALSE	4	9925692	0.00889955	44889	0.3166	epilepsy, all documented cases || id:ieu-b-8	epilepsy, all documented cases	epilepsy, all documented cases || ||	TRUE	igd	NA	NA	NA	NA	NA	NA	NA	0.0017	5.85e-93	M01604.metabolites	TRUE	reported	3hZMiq	textfile	2	TRUE	0.0508362	418.938
rs13318012	T	C	T	C	-0.0078	-0.00902278	0.8378	0.8064	FALSE	FALSE	FALSE	3	106674944	0.00935973	44889	0.3353	epilepsy, all documented cases || id:ieu-b-8	epilepsy, all documented cases	epilepsy, all documented cases || ||	TRUE	igd	NA	NA	NA	NA	NA	NA	NA	0.0017	8.36e-06	M01604.metabolites	TRUE	reported	3hZMiq	textfile	2	TRUE	0.00268346	21.0465
rs7906282	T	G	T	G	0.008	-0.00737367	0.3075	0.3029	FALSE	FALSE	FALSE	10	19083596	0.00792017	44889	0.3519	epilepsy, all documented cases || id:ieu-b-8	epilepsy, all documented cases	epilepsy, all documented cases || ||	TRUE	igd	NA	NA	NA	NA	NA	NA	NA	0.0016	1.11e-06	M01604.metabolites	TRUE	reported	3hZMiq	textfile	2	TRUE	0.00318512	24.9936
rs872114	A	C	A	C	-0.0208	0.0180129	0.9736	0.9701	FALSE	FALSE	FALSE	3	68603563	0.0211171	44889	0.3937	epilepsy, all documented cases || id:ieu-b-8	epilepsy, all documented cases	epilepsy, all documented cases || ||	TRUE	igd	NA	NA	NA	NA	NA	NA	NA	0.0044	2.29e-06	M01604.metabolites	TRUE	reported	3hZMiq	textfile	2	TRUE	0.00284809	22.3414
rs6731691	A	G	A	G	-0.008	-0.0077225	0.1705	0.1606	FALSE	FALSE	FALSE	2	173331754	0.00981258	44889	0.4312	epilepsy, all documented cases || id:ieu-b-8	epilepsy, all documented cases	epilepsy, all documented cases || ||	TRUE	igd	NA	NA	NA	NA	NA	NA	NA	0.0018	5.3e-06	M01604.metabolites	TRUE	reported	3hZMiq	textfile	2	TRUE	0.00251832	19.748
rs1001217	C	G	C	G	0.0082	-0.00523386	0.6383	0.6378	FALSE	TRUE	FALSE	4	10168999	0.00776538	44889	0.5	epilepsy, all documented cases || id:ieu-b-8	epilepsy, all documented cases	epilepsy, all documented cases || ||	TRUE	igd	NA	NA	NA	NA	NA	NA	NA	0.0016	2.74e-07	M01604.metabolites	TRUE	reported	3hZMiq	textfile	2	TRUE	0.00334583	26.2589
rs235320	A	G	A	G	-0.0079	0.00614497	0.8241	0.8098	FALSE	FALSE	FALSE	21	46277214	0.00928243	44889	0.5081	epilepsy, all documented cases || id:ieu-b-8	epilepsy, all documented cases	epilepsy, all documented cases || ||	TRUE	igd	NA	NA	NA	NA	NA	NA	NA	0.0017	3.68e-06	M01604.metabolites	TRUE	reported	3hZMiq	textfile	2	TRUE	0.00275252	21.5896
rs2231142	T	G	T	G	0.0119	0.00656306	0.1106	0.1188	FALSE	FALSE	FALSE	4	89052323	0.0111238	44889	0.555199	epilepsy, all documented cases || id:ieu-b-8	epilepsy, all documented cases	epilepsy, all documented cases || ||	TRUE	igd	NA	NA	NA	NA	NA	NA	NA	0.0024	8.43e-07	M01604.metabolites	TRUE	reported	3hZMiq	textfile	2	TRUE	0.00313242	24.5788
rs10844317	T	G	T	G	-0.0086	0.00569335	0.1637	0.14	FALSE	FALSE	FALSE	12	32874640	0.0103704	44889	0.583001	epilepsy, all documented cases || id:ieu-b-8	epilepsy, all documented cases	epilepsy, all documented cases || ||	TRUE	igd	NA	NA	NA	NA	NA	NA	NA	0.0018	1.12e-06	M01604.metabolites	TRUE	reported	3hZMiq	textfile	2	TRUE	0.00290909	22.8213
rs9557545	A	T	A	T	0.018	-0.0106803	0.032	0.0375	FALSE	TRUE	FALSE	13	101578114	0.019852	44889	0.5907	epilepsy, all documented cases || id:ieu-b-8	epilepsy, all documented cases	epilepsy, all documented cases || ||	TRUE	igd	NA	NA	NA	NA	NA	NA	NA	0.004	7.83e-06	M01604.metabolites	TRUE	reported	3hZMiq	textfile	2	TRUE	0.00258151	20.2448
rs11130013	T	C	T	C	-0.0081	0.00530469	0.153	0.1424	FALSE	FALSE	FALSE	3	43833177	0.0103204	44889	0.6075	epilepsy, all documented cases || id:ieu-b-8	epilepsy, all documented cases	epilepsy, all documented cases || ||	TRUE	igd	NA	NA	NA	NA	NA	NA	NA	0.0018	5.09e-06	M01604.metabolites	TRUE	reported	3hZMiq	textfile	2	TRUE	0.00258151	20.2448
rs6927639	A	G	A	G	-0.0078	0.00446498	0.8458	0.8309	FALSE	FALSE	FALSE	6	108009018	0.0096021	44889	0.6418	epilepsy, all documented cases || id:ieu-b-8	epilepsy, all documented cases	epilepsy, all documented cases || ||	TRUE	igd	NA	NA	NA	NA	NA	NA	NA	0.0018	9.27e-06	M01604.metabolites	TRUE	reported	3hZMiq	textfile	2	TRUE	0.00239428	18.773
rs4697910	A	G	A	G	-0.0124	-0.0035011	0.2866	0.2645	FALSE	FALSE	FALSE	4	9901874	0.00816108	44889	0.667599	epilepsy, all documented cases || id:ieu-b-8	epilepsy, all documented cases	epilepsy, all documented cases || ||	TRUE	igd	NA	NA	NA	NA	NA	NA	NA	0.0017	8.72e-14	M01604.metabolites	TRUE	reported	3hZMiq	textfile	2	TRUE	0.00675419	53.1906
rs233340	A	G	A	G	-0.0125	-0.00483049	0.0707	0.0701	FALSE	FALSE	FALSE	5	13592425	0.0145497	44889	0.74	epilepsy, all documented cases || id:ieu-b-8	epilepsy, all documented cases	epilepsy, all documented cases || ||	TRUE	igd	NA	NA	NA	NA	NA	NA	NA	0.0026	2.54e-06	M01604.metabolites	TRUE	reported	3hZMiq	textfile	2	TRUE	0.00294553	23.108
rs11731100	A	T	A	T	-0.0116	-0.00217949	0.3502	0.3561	FALSE	TRUE	FALSE	4	9767180	0.00781178	44889	0.780001	epilepsy, all documented cases || id:ieu-b-8	epilepsy, all documented cases	epilepsy, all documented cases || ||	TRUE	igd	NA	NA	NA	NA	NA	NA	NA	0.0016	9.97e-13	M01604.metabolites	TRUE	reported	3hZMiq	textfile	2	TRUE	0.00667328	52.5491
rs9549021	T	C	T	C	-0.0135	-0.00191173	0.6112	0.6386	FALSE	FALSE	FALSE	13	40543493	0.00755624	44889	0.8006	epilepsy, all documented cases || id:ieu-b-8	epilepsy, all documented cases	epilepsy, all documented cases || ||	TRUE	igd	NA	NA	NA	NA	NA	NA	NA	0.0029	2.94e-06	M01604.metabolites	TRUE	reported	3hZMiq	textfile	2	TRUE	0.00276211	21.6651
rs1286087	T	C	T	C	0.0077	-0.00245005	0.8367	0.8356	FALSE	FALSE	FALSE	14	91437370	0.00972244	44889	0.8007	epilepsy, all documented cases || id:ieu-b-8	epilepsy, all documented cases	epilepsy, all documented cases || ||	TRUE	igd	NA	NA	NA	NA	NA	NA	NA	0.0017	8.08e-06	M01604.metabolites	TRUE	reported	3hZMiq	textfile	2	TRUE	0.00261528	20.5103
rs510032	T	C	T	C	0.009	0.000268448	0.169	0.2033	FALSE	FALSE	FALSE	1	226731579	0.00925684	44889	0.9769	epilepsy, all documented cases || id:ieu-b-8	epilepsy, all documented cases	epilepsy, all documented cases || ||	TRUE	igd	TRUE	rs510032	rs589087	T	C	A	G	0.002	6.8e-06	M01604.metabolites	TRUE	reported	3hZMiq	textfile	2	TRUE	0.00258151	20.2448
rs10490734	A	G	A	G	0.0077	-0.000262486	0.8314	0.8208	FALSE	FALSE	FALSE	2	138012183	0.00937451	44889	0.9777	epilepsy, all documented cases || id:ieu-b-8	epilepsy, all documented cases	epilepsy, all documented cases || ||	TRUE	igd	NA	NA	NA	NA	NA	NA	NA	0.0017	7.94e-06	M01604.metabolites	TRUE	reported	3hZMiq	textfile	2	TRUE	0.00261528	20.5103
rs7463380	C	G	C	G	0.0763	0.0142148	0.8421	0.8093	FALSE	TRUE	FALSE	8	29701233	0.00920052	44889	0.1223	epilepsy, all documented cases || id:ieu-b-8	epilepsy, all documented cases	epilepsy, all documented cases || ||	TRUE	igd	NA	NA	NA	NA	NA	NA	NA	0.0169	6.4e-06	M01605.metabolites	TRUE	reported	8p4I9a	textfile	2	TRUE	0.00259846	20.3781
rs17118371	T	C	T	C	0.0343	-0.00725801	0.2298	0.2314	FALSE	FALSE	FALSE	14	47813453	0.00853883	44889	0.3951	epilepsy, all documented cases || id:ieu-b-8	epilepsy, all documented cases	epilepsy, all documented cases || ||	TRUE	igd	NA	NA	NA	NA	NA	NA	NA	0.0071	1.44e-06	M01605.metabolites	TRUE	reported	8p4I9a	textfile	2	TRUE	0.00297406	23.3325
rs10174534	A	G	A	G	-0.028	0.00387712	0.5571	0.5549	FALSE	FALSE	FALSE	2	2449771	0.00748479	44889	0.6046	epilepsy, all documented cases || id:ieu-b-8	epilepsy, all documented cases	epilepsy, all documented cases || ||	TRUE	igd	NA	NA	NA	NA	NA	NA	NA	0.0063	7.57e-06	M01605.metabolites	TRUE	reported	8p4I9a	textfile	2	TRUE	0.00251832	19.748
rs6763802	T	G	T	G	-0.0576	0.00355411	0.0798	0.0869	FALSE	FALSE	FALSE	3	23163808	0.0127846	44889	0.781101	epilepsy, all documented cases || id:ieu-b-8	epilepsy, all documented cases	epilepsy, all documented cases || ||	TRUE	igd	NA	NA	NA	NA	NA	NA	NA	0.0116	6.5e-07	M01605.metabolites	TRUE	reported	8p4I9a	textfile	2	TRUE	0.00314147	24.6501
rs12587564	A	G	A	G	0.0456	-0.00262699	0.1148	0.138	FALSE	FALSE	FALSE	14	54574131	0.0104246	44889	0.8008	epilepsy, all documented cases || id:ieu-b-8	epilepsy, all documented cases	epilepsy, all documented cases || ||	TRUE	igd	NA	NA	NA	NA	NA	NA	NA	0.0097	2.63e-06	M01605.metabolites	TRUE	reported	8p4I9a	textfile	2	TRUE	0.00281665	22.094
rs312306	C	G	C	G	-0.0654	-0.000829917	0.2278	0.2369	FALSE	TRUE	FALSE	5	162063864	0.00855585	44889	0.9224	epilepsy, all documented cases || id:ieu-b-8	epilepsy, all documented cases	epilepsy, all documented cases || ||	TRUE	igd	NA	NA	NA	NA	NA	NA	NA	0.0145	6.23e-06	M01605.metabolites	TRUE	reported	8p4I9a	textfile	2	TRUE	0.00259336	20.338
rs2421668	A	G	A	G	0.034	0.000241437	0.644	0.6494	FALSE	FALSE	FALSE	2	73885096	0.0075449	44889	0.9741	epilepsy, all documented cases || id:ieu-b-8	epilepsy, all documented cases	epilepsy, all documented cases || ||	TRUE	igd	NA	NA	NA	NA	NA	NA	NA	0.0073	2.87e-06	M01605.metabolites	TRUE	reported	8p4I9a	textfile	2	TRUE	0.00276491	21.6871
rs17706531	A	G	A	G	0.0105	-0.0248925	0.6331	0.653	FALSE	FALSE	FALSE	19	13015530	0.00757994	44889	0.00102301	epilepsy, all documented cases || id:ieu-b-8	epilepsy, all documented cases	epilepsy, all documented cases || ||	TRUE	igd	NA	NA	NA	NA	NA	NA	NA	0.0023	6.97e-06	M01638.metabolites	TRUE	reported	wATY9d	textfile	2	TRUE	0.00265668	20.8359
rs901272	A	C	A	C	-0.0105	0.0191246	0.6207	0.6312	FALSE	FALSE	FALSE	15	63755235	0.00746471	44889	0.0103901	epilepsy, all documented cases || id:ieu-b-8	epilepsy, all documented cases	epilepsy, all documented cases || ||	TRUE	igd	TRUE	rs901272	rs2414819	C	A	T	C	0.0023	6.49e-06	M01638.metabolites	TRUE	reported	wATY9d	textfile	2	TRUE	0.00265668	20.8359
rs2916148	A	G	A	G	-0.0101	0.0137254	0.4534	0.4338	FALSE	FALSE	FALSE	17	65482109	0.00731632	44889	0.06071	epilepsy, all documented cases || id:ieu-b-8	epilepsy, all documented cases	epilepsy, all documented cases || ||	TRUE	igd	NA	NA	NA	NA	NA	NA	NA	0.0023	9.24e-06	M01638.metabolites	TRUE	reported	wATY9d	textfile	2	TRUE	0.00245861	19.2786
rs7535809	A	G	A	G	0.0138	-0.0138651	0.8331	0.8414	FALSE	FALSE	FALSE	1	192302131	0.01018	44889	0.1732	epilepsy, all documented cases || id:ieu-b-8	epilepsy, all documented cases	epilepsy, all documented cases || ||	TRUE	igd	NA	NA	NA	NA	NA	NA	NA	0.0031	7.28e-06	M01638.metabolites	TRUE	reported	wATY9d	textfile	2	TRUE	0.00252643	19.8118
rs6920504	T	C	T	C	-0.0135	0.010091	0.7729	0.7699	FALSE	FALSE	FALSE	6	115971313	0.00858082	44889	0.2398	epilepsy, all documented cases || id:ieu-b-8	epilepsy, all documented cases	epilepsy, all documented cases || ||	TRUE	igd	NA	NA	NA	NA	NA	NA	NA	0.003	7.53e-06	M01638.metabolites	TRUE	reported	wATY9d	textfile	2	TRUE	0.00258151	20.2448
rs3011362	A	G	A	G	-0.0349	0.0185869	0.0334	0.0528	FALSE	FALSE	FALSE	10	122553194	0.0160787	44889	0.2476	epilepsy, all documented cases || id:ieu-b-8	epilepsy, all documented cases	epilepsy, all documented cases || ||	TRUE	igd	NA	NA	NA	NA	NA	NA	NA	0.0074	2.37e-06	M01638.metabolites	TRUE	reported	wATY9d	textfile	2	TRUE	0.00283482	22.237
rs720118	T	C	T	C	-0.0105	-0.00787806	0.6152	0.6213	FALSE	FALSE	FALSE	2	6037363	0.00741814	44889	0.2881	epilepsy, all documented cases || id:ieu-b-8	epilepsy, all documented cases	epilepsy, all documented cases || ||	TRUE	igd	NA	NA	NA	NA	NA	NA	NA	0.0023	4.55e-06	M01638.metabolites	TRUE	reported	wATY9d	textfile	2	TRUE	0.00265668	20.8359
rs2180566	T	C	T	C	-0.0109	0.00774068	0.6433	0.6309	FALSE	FALSE	FALSE	20	30042033	0.00750066	44889	0.3021	epilepsy, all documented cases || id:ieu-b-8	epilepsy, all documented cases	epilepsy, all documented cases || ||	TRUE	igd	TRUE	rs2180566	rs6059390	C	T	T	C	0.0023	2.11e-06	M01638.metabolites	TRUE	reported	wATY9d	textfile	2	TRUE	0.00286236	22.4536
rs7036499	T	C	T	C	0.0217	0.00916593	0.8519	0.8507	FALSE	FALSE	FALSE	9	130844744	0.0101058	44889	0.3646	epilepsy, all documented cases || id:ieu-b-8	epilepsy, all documented cases	epilepsy, all documented cases || ||	TRUE	igd	NA	NA	NA	NA	NA	NA	NA	0.0049	8.86e-06	M01638.metabolites	TRUE	reported	wATY9d	textfile	2	TRUE	0.00250041	19.6072
rs12714263	A	G	A	G	-0.0107	-0.00622361	0.5733	0.5846	FALSE	FALSE	FALSE	2	29318077	0.00735651	44889	0.3973	epilepsy, all documented cases || id:ieu-b-8	epilepsy, all documented cases	epilepsy, all documented cases || ||	TRUE	igd	NA	NA	NA	NA	NA	NA	NA	0.0023	3.98e-06	M01638.metabolites	TRUE	reported	wATY9d	textfile	2	TRUE	0.00275857	21.6372
rs10922038	T	C	T	C	0.0102	-0.00200481	0.4354	0.4221	FALSE	FALSE	FALSE	1	196099023	0.00729021	44889	0.783201	epilepsy, all documented cases || id:ieu-b-8	epilepsy, all documented cases	epilepsy, all documented cases || ||	TRUE	igd	NA	NA	NA	NA	NA	NA	NA	0.0023	7.57e-06	M01638.metabolites	TRUE	reported	wATY9d	textfile	2	TRUE	0.00250741	19.6623
rs2246012	T	C	T	C	-0.0166	0.0014632	0.8388	0.8286	FALSE	FALSE	FALSE	6	131898208	0.00956342	44889	0.8782	epilepsy, all documented cases || id:ieu-b-8	epilepsy, all documented cases	epilepsy, all documented cases || ||	TRUE	igd	NA	NA	NA	NA	NA	NA	NA	0.0032	2.23e-07	M01638.metabolites	TRUE	reported	wATY9d	textfile	2	TRUE	0.00342765	26.9033
rs6479442	A	C	A	C	0.0101	-0.000734132	0.4837	0.4974	FALSE	FALSE	FALSE	9	95715717	0.00726864	44889	0.9197	epilepsy, all documented cases || id:ieu-b-8	epilepsy, all documented cases	epilepsy, all documented cases || ||	TRUE	igd	NA	NA	NA	NA	NA	NA	NA	0.0023	9.59e-06	M01638.metabolites	TRUE	reported	wATY9d	textfile	2	TRUE	0.00245861	19.2786
rs1153903	A	G	A	G	-0.0106	-0.000565877	0.3856	0.402	FALSE	FALSE	FALSE	7	54741212	0.00734906	44889	0.9388	epilepsy, all documented cases || id:ieu-b-8	epilepsy, all documented cases	epilepsy, all documented cases || ||	TRUE	igd	NA	NA	NA	NA	NA	NA	NA	0.0023	4.19e-06	M01638.metabolites	TRUE	reported	wATY9d	textfile	2	TRUE	0.00270738	21.2346
rs13069990	T	C	T	C	-0.0506	0.0145295	0.3781	0.3914	FALSE	FALSE	FALSE	3	115620801	0.00750105	44889	0.0527995	epilepsy, all documented cases || id:ieu-b-8	epilepsy, all documented cases	epilepsy, all documented cases || ||	TRUE	igd	NA	NA	NA	NA	NA	NA	NA	0.011	4.44e-06	M01640.metabolites	TRUE	reported	aHjSf9	textfile	2	TRUE	0.0026972	21.1546
rs7112460	T	C	T	C	0.1084	0.011818	0.0658	0.0636	FALSE	FALSE	FALSE	11	125751859	0.0151319	44889	0.4346	epilepsy, all documented cases || id:ieu-b-8	epilepsy, all documented cases	epilepsy, all documented cases || ||	TRUE	igd	NA	NA	NA	NA	NA	NA	NA	0.0223	1.14e-06	M01640.metabolites	TRUE	reported	aHjSf9	textfile	2	TRUE	0.003011	23.6232
[truncated: 6,780 more rows]

## Sheet: Table S3
Table S3. Results for the Mendelian randomization estimates and sensitivity analysis in epilepsy-subgroup (focal and generalized epilepsy) analysis.
Outcome	Metabolite ID	Methods	SNP (N)	OR (95% CI)	P	Heterogeneity		Pleiotropy
[truncated: 53 more rows]

## Sheet: Table S4
Table S4. Leave one out analysis for the causal association between blood metabolites and epilepsy subtypes.
[truncated: 515 more rows]
